# Supplementary material for: A pilot study comparing the metabolic profiles of elite-level athletes from different sporting disciplines
Source: Sports Med Open. 2018 Jan 5;4:2. doi: 10.1186/s40798-017-0114-z (PMC5756230; doi:10.1186/s40798-017-0114-z)
Supplement: Supplementary file 2 — Comparison of previously published metabolite changes in plasma at 60 min after completion of exercise [1] and their corresponding PC2 loading values obtained in this study. Table S2. Metabolites differentiating between moderate- and high-endurance athletes (p ≤ 0.05). Table S3. Metabolites differentiating between moderate- and high-endurance athletes (p ≤ 0.05) in males only. Table S4. Pearson’s Correlations between various sex steroid metabolites. Significant p values are highlighted (* < 0.05, ** < 0.01, *** < 0.001). Table S5. Metabolites differentiating between moderate- and high-power athletes (p ≤ 0.05). Table S6. Metabolites differentiating between moderate- and high-power athletes (p ≤ 0.05) in males only. Table S7. Gender-endurance interaction metabolites. Columns A–F show the effect of endurance on gender-interaction metabolites in males only. Columns H to L show the different effect in females. Table S8. Gender-power interaction metabolites. Columns A–F show the effect of power on gender-interaction metabolites in males only. Columns H to L show the different effect in females. (XLSX 1377 kb) [file 40798_2017_114_MOESM2_ESM.xlsx]

## Sheet: Metabolomics data
													GENDER	Male	Male	Female	Female	Male	Male	Male	Male	Male	Male	Male	Male	Male	Male	Female	Male	Male	Male	Male	Male	Male	Male	Male	Female	Male	Male	Male	Male	Male	Male	Male	Male	Male	Male	Female	Male
													HEMOLYSIS	50	100	250	1000	1000	50	500	500	250	50	20	0	0	250	50	50	100	100	100	100	500	50	250	50	20	20	20	0	0	20	250	50	100	20	0	50
PATHWAY_SORTORDER	BIOCHEMICAL	SUPER_PATHWAY	SUB_PATHWAY	COMP_ID	PLATFORM	CHEMICAL_ID	RI	MASS	CAS	PUBCHEM	CHEMSPIDER	KEGG	Group HMDB_ID	CYCLING	BASKETBALL	CYCLING	CYCLING	FOOTBALL	CYCLING	FOOTBALL	CYCLING	CYCLING	BASKETBALL	CYCLING	CYCLING	FOOTBALL	FOOTBALL	CYCLING	FOOTBALL	FOOTBALL	CYCLING	CYCLING	RUGBY	CYCLING	CYCLING	CYCLING	ATHLETICS	RUGBY	RUGBY	FOOTBALL	ATHLETICS	ATHLETICS	RUGBY	BASEBALL	FOOTBALL	RUGBY	FOOTBALL	ATHLETICS	RUGBY
4450	1,2,3-benzenetriol sulfate (2)	Xenobiotics	Chemical	48762	LC/MS Neg	100006374	1709	204.981						32747	856439	1558776		85861		26353	194460	235868	89434	159325	149586				73575		47051		36084		4442717	1394701	40128			176460	31670	68846	28903	46975	182189		160963	103632
1692	1,2-dilinoleoyl-GPC (18:2/18:2)	Lipid	Phospholipid Metabolism	52603	LC/MS Pos Late	100008903	2006	782.569	998-06-1	5288075	4450312			162243392	101159872	128067664	116252616	57008132	135685840	107537872	134431536	178481008	121342000	165735168	125722128	46269536	74594528	68921952	80040368	70123448	102636784	143088688	143572752	121663128	156695968	118243872	118122488	131259192	117739808	150698352	55309560	95957592	93529944	119667048	81505064	89810576	148511632	125446864	88460752
1693	1,2-dilinoleoyl-GPE (18:2/18:2)*	Lipid	Phospholipid Metabolism	53174	LC/MS Pos Late	100009217	2083	740.522		9546812	7825762			620628	95773	592322	229811	353758	400911	268378	572172	883790	215593	1415536	331952			388317	179468		585895	516889	377053	487435	1377582	905071	565727	249407	384344	743852	394447	200523	405608	316061	297182	267972	701642	1140053	598220
1598	1,2-dipalmitoyl-GPC (16:0/16:0)	Lipid	Phospholipid Metabolism	19130	LC/MS Pos Late	100000657	2365	734.569	63-89-8	452110	398235		HMDB00564	53005448	43045288	53211828	40719740	26577514	34310796	41102216	33797520	57603088	43335220	58528372	37652472	50223152	32989308	46636480	26451990	29277028	38073332	50113092	33246666	30396856	40053820	28823984	29046504	31468264	21533020	32260214	29953524	37144256	32141762	32523244	30935086	31419562	32587080	44911372	30191482
1599	1,2-dipalmitoyl-GPE (16:0/16:0)*	Lipid	Phospholipid Metabolism	57341	LC/MS Pos Late	100009204	2498	692.522		11802774;445468	393103			300014	67269	104898	90618	90009	82500	68761	226118	322502	53596	468641	117875	110894		180296	60670		165951	237259	44464	120601	265207	172410	146928	32566	42974	156740	26888	140862	100688	155748		65452	168021	226445	71130
3529	1,3,7-trimethylurate	Xenobiotics	Xanthine Metabolism	34404	LC/MS Neg	100001397	1985	209.068	5415-44-1	79437	71754	C16361	HMDB02123	311683	155876	365246	932177	351615	252738	391101	81424	392599	326532	428751	201283	242534	220724		567209		967261	246335	121352	236264	385750	866506	31892	7476		609510		168433	50106	182199		870624	868797	106251	282762
3526	1,3-dimethylurate	Xenobiotics	Xanthine Metabolism	32391	LC/MS Neg	100001106	1671.4	195.052	944-73-0	70346	63527		HMDB01857	440089	151338	279394	613124	360455	161261	273059	74405	2944985	154402	528636		155200	252041		524884		256023	370156	158865	373483	485111	556793	186445	67342	160114	718523	88657	591968		212668		426868	876924	159430	257762
878	1,5-anhydroglucitol (1,5-AG)	Carbohydrate	Glycolysis, Gluconeogenesis, and Pyruvate Metabolism	20675	LC/MS Neg	100000580	802	163.061	154-58-5	64960		C07326	HMDB02712	80674808	91444520	50254036	86660760	101961952	88727752	80862560	84964328	108171104	65258748	86315336	89576600	121268976	75974696	57989264	93925776	79958936	115831320	78001136	113082992	77994688	59305048	92923312	111104760	90641960	112170112	108850664	89105216	75454152	99540368	124144576	70182792	87897608	120337864	78246456	122716064
3527	1,7-dimethylurate	Xenobiotics	Xanthine Metabolism	34400	LC/MS Neg	100001399	1578.6	195.052	33868-03-0	91611	82720	C16356	HMDB11103	1514275	1025791	1654612	2404278	746181	950621	1254367	425996	854660	310793	2567189	197682	1555489	1320336	128133	1372203	68850	1959774	1999065	1031281	1476966	1884714	3224167	560343	197574	446216	1423796	180481	1303463	500615	728550		1553199	3383244	528223	953150
2097	1-(1-enyl-oleoyl)-GPE (P-18:1)*	Lipid	Lysoplasmalogen	44621	LC/MS Pos Late	100005372	1566	464.314						3500894	1632292	3765831	6264497	1226433	7308357	3264638	2889697	2331954	2287751	3754604	7972803	9630411	5597069	6327194	6223956	5036481	4703308	5775726	2380903	1528661	1229888	1446736	2382320	2886936	2036005	968708	2541453	1638793	1854044	811698	2632135	1763378	1104211	1965625	1763569
2082	1-(1-enyl-palmitoyl)-2-arachidonoyl-GPC (P-16:0/20:4)*	Lipid	Plasmalogen	52689	LC/MS Pos Late	100009014	2154	766.575			24767495			27722352	15938785	13600014	31630070	13805508	23755210	22070210	24305860	18843902	17829046	20204364	17065208	29457330	22413908	15652833	29734134	21701444	17425956	30807530	21853080	25611962	14945769	18818932	14610207	42507064	40628308	19513584	36774288	25690374	18813930	24501686	33922012	30041298	23801098	15235385	27123378
2074	1-(1-enyl-palmitoyl)-2-arachidonoyl-GPE (P-16:0/20:4)*	Lipid	Plasmalogen	52673	LC/MS Pos Late	100009002	2270	724.528			24769238			14280373	12074697	11534317	16973192	5262156	9778128	17289350	11048867	9957243	5743329	12091525	7607211	15417930	11745332	8061688	17388770	13101025	9875816	12377514	20969266	7831788	9693407	7591939	7846573	23064462	17133892	9528385	27514330	13340727	14485751	10510093	17738616	23237484	15787577	12657488	14623440
2083	1-(1-enyl-palmitoyl)-2-linoleoyl-GPC (P-16:0/18:2)*	Lipid	Plasmalogen	52682	LC/MS Pos Late	100009009	2226	742.575			24767486			60935688	35019456	56688712	76040208	34921816	68895936	48178632	58214544	56323208	48078316	62754660	46830588	50773984	36294192	44859504	71393784	52566892	54073576	84012920	47300084	46001588	50785940	41984340	36441376	86356840	54008008	49112060	52626268	27020212	31517744	44944464	54839580	58155964	53114384	37573048	38140488
2071	1-(1-enyl-palmitoyl)-2-linoleoyl-GPE (P-16:0/18:2)*	Lipid	Plasmalogen	52677	LC/MS Pos Late	100009069	2351	700.528			24769229			3701042	2946815	2873574	4894612	1662385	4179842	4348230	2713179	2856007	1833235	3435853	2844302	3609470	2328215	3042435	4452792	3335205	2839086	3469067	7013461	2504565	3413880	2296650	2577193	6628879	4707927	3380779	6317949	2629607	4485362	2908068	4992564	5728824	4884533	3804810	3255591
2076	1-(1-enyl-palmitoyl)-2-oleoyl-GPC (P-16:0/18:1)*	Lipid	Plasmalogen	52478	LC/MS Pos Late	100009007	2443	744.59						24541522	18752358	30870298	32360386	15246750	26327548	21220768	27925430	22385376	20992200	26366044	16760368	26391144	20450150	20456654	24102134	17429044	22869738	27471946	17517132	23314088	18243648	22484474	17766154	26273754	13451662	15996761	16297657	15123051	9517048	16493595	19836012	19423622	21175396	20969278	18548798
2070	1-(1-enyl-palmitoyl)-2-oleoyl-GPE (P-16:0/18:1)*	Lipid	Plasmalogen	52477	LC/MS Pos Late	100009005	2600	702.543			24769228			4669100	3232390	3962161	4823415	1568065	5472415	3714313	3178255	3896633	2457960	4231816	3673776	3544424	2591224	2905115	5045222	3198223	3821224	4217546	3977217	2194518	3327217	3522594	3220220	5816307	3378917	4173611	4749627	4114107	3948068	3395013	4140073	4140302	5774677	3763280	3594682
2073	1-(1-enyl-palmitoyl)-2-palmitoleoyl-GPC (P-16:0/16:1)*	Lipid	Plasmalogen	52713	LC/MS Pos Late	100009160	2218	716.559			24767482			994145	875793	1834633	2628939	864745	1564781	1427132	1590603	1106352	1228088	1588227	995105	1451335	1189987	1526448	1619103	1102595	1219121	1796775	926614	1770380	871685	1237955	976512	1829938	929944	866335	934451	854729	542741	1091165	955414	1414363	1557827	1112437	1491750
2072	1-(1-enyl-palmitoyl)-2-palmitoyl-GPC (P-16:0/16:0)*	Lipid	Plasmalogen	52716	LC/MS Pos Late	100009162	2454	718.575		11146967	9322076			15552717	13347895	18329552	19650482	8912150	15178152	15140971	18074838	13654359	14405705	17150262	10782568	18264158	12850837	12281389	15232398	9984201	14347890	14479673	14086552	15818476	10994459	10026162	9618240	18144600	9666222	10011825	14120601	9888645	6968927	11362565	10608119	13905513	14942016	12610320	13599399
2094	1-(1-enyl-palmitoyl)-GPC (P-16:0)*	Lipid	Lysoplasmalogen	52474	LC/MS Pos Late	100002875	1547	480.345		10917802	9093054			19375308	11774306	19051138	36995648	12794903	34007956	15020332	24564810	13793469	18611126	20273500	37776904	54488596	28526880	22520406	38911880	27128142	24224872	33063576	14616960	13821095	9606520	7499139	12336553	23067496	16912218	10797544	23420882	10576537	10976084	9394904	13144473	14348177	11353392	9781203	15201714
2095	1-(1-enyl-palmitoyl)-GPE (P-16:0)*	Lipid	Lysoplasmalogen	39270	LC/MS Pos Late	100003000	1558	438.298			10471193			4576684	3165127	4797603	10625092	1853576	9253374	3938605	4192790	3672383	3865543	4263117	9951695	13615922	8092002	7511949	9988816	7397705	6757977	8469037	3710933	2528352	1995824	1824512	2158298	3803261	3107079	1765244	4367013	2323389	3436633	1632480	3374720	3087244	1929240	2815101	3179551
2086	1-(1-enyl-stearoyl)-2-arachidonoyl-GPE (P-18:0/20:4)*	Lipid	Plasmalogen	52475	LC/MS Pos Late	100008999	2511	752.559		9547058	7826008		HMDB05779	44779268	28223296	31879266	55296544	10816324	27218806	36457284	35510568	22761946	12725415	31003976	18983520	35937832	21188642	29030550	46762212	23339224	20569724	49862872	43392544	23656734	31461862	27101026	18833966	72183816	63080896	29317250	54809944	41715296	30445322	32426900	63976236	59574464	42539024	42050292	49781948
2079	1-(1-enyl-stearoyl)-2-linoleoyl-GPE (P-18:0/18:2)*	Lipid	Plasmalogen	52748	LC/MS Pos Late	100009225	2633	728.559			24769261			22697274	15059610	18402548	22845882	6263569	17834436	16872716	16268743	14712242	9724719	18317168	11680902	10181458	7527783	14604146	21504182	10800838	12454819	23449478	20797658	10104987	22480210	15973550	15222250	30598092	21581488	21707204	21598806	12884824	19275252	14094643	26171698	20993830	26696048	20852294	17291960
2078	1-(1-enyl-stearoyl)-2-oleoyl-GPE (P-18:0/18:1)	Lipid	Plasmalogen	52614	LC/MS Pos Late	100008919	2950	730.575	144371-68-6		24769260			5240703	2925928	5417222	4974132	1304662	5075696	3197328	3400796	3063658	1695391	3526630	2611717	2304070	1443061	3086179	6109528	2588976	2840296	5321141	2992872	2132741	4207628	3526037	2621283	5941110	4389081	4776824	4191732	3252495	3540727	2212067	4972509	3863333	5293127	3691724	4058928
2099	1-(1-enyl-stearoyl)-GPE (P-18:0)*	Lipid	Lysoplasmalogen	39271	LC/MS Pos Late	100003001	1649	466.329						6749922	3748561	6830257	11339448	1970322	9981072	4200323	4812449	3760287	3427217	4999078	9541220	13190502	5900495	9322802	11234086	6196492	6230965	11501809	4084720	2810830	2233321	2240333	2587195	5685873	4627176	2425128	5817644	2112321	3524322	1848095	4881692	3323337	2255074	4277931	4253609
1980	1-arachidonoyl-GPA (20:4)	Lipid	Lysolipid	46325	LC/MS Neg	100004442	5499	457.236	799268-65-8					16158917	25326394	18508108	23005410	17721956	19880314	18325300	20119048	23409882	20196682	13561853	15367956	42209884	25531350	18227486	16717695	17012772	16988934	19259788	10698556	3734481	5092662	6082742	5324051	8955198	6448805	7714561	5796839	1807547	8667012	8579747	7184754	6264866	6257652	4751672	6180160
1920	1-arachidonoyl-GPC (20:4n6)*	Lipid	Lysolipid	33228	LC/MS Pos Late	100001551	1460	544.34			21403155	C05208	HMDB10395	92634408	43969636	35486636	45114320	43520756	46520224	39774456	51281364	43197868	38048848	61133652	52826920	102597120	47281280	31571292	55925420	24609794	37343588	62692196	80655832	99719080	69457448	90794608	88640920	87918104	78615128	45633084	83143216	149553936	65013588	86833752	93334880	79230792	60423500	85522072	101147408
1948	1-arachidonoyl-GPE (20:4n6)*	Lipid	Lysolipid	35186	LC/MS Pos Late	100001571	1470	502.293		42607465	21403171		HMDB11517	4915644	2367347	2618296	3520018	2372243	3003258	4302811	2988119	2844525	1973318	3353307	3327874	4911310	2715766	2146241	2977813	1807396	2182856	3517438	5227276	4289480	3238324	5195445	5451781	4378185	4198432	3816390	5167356	5955560	3435610	6268780	3649494	3724502	6787659	7204503	5137379
1969	1-arachidonoyl-GPI (20:4)*	Lipid	Lysolipid	34214	LC/MS Neg	100001654	5482	619.289					HMDB61690	6989523	5955332	3139288	2747845	2764886	2390027	1903632	3963674	3654588	3109493	6012119	2453733	7729191	3403676	2588067	3915816	1888439	3330402	4785907	5518336	7348812	6355041	8604617	5998072	4206688	4916473	4808459	4277322	10252618	4628033	7023516	7325008	7444080	6080110	4389730	7023029
2127	1-arachidonylglycerol (20:4)	Lipid	Monoacylglycerol	34397	LC/MS Neg	100001433	6250	303.233	35474-99-8	5282281	4445452	C13857	HMDB11549	3364441	776542	1151625	815783	791277	639362	1324394	829921	933892	873248	1620801	597749	2692998	1213013	2164467	1174290	1112228	1340378	1184000	1033149	1250943	1306861	3704092	1159494	862343	784409	1171176	714814	1859166	1148483	1915149	1362661	806096	1933908	1449677	1717645
2134	1-dihomo-linolenylglycerol (20:3)	Lipid	Monoacylglycerol	48341	LC/MS Neg	100006121	6400	305.249						2013808	334110	525217	533224	555418	382961	412132	429861	608115	616485	701339	455869	908397	322740	661098	656978	487623	657571	970845	713621	858382	565265	2399612	1024347	431791	355436	595628	552540	970177	817820	827949	740914	674258	1032797	401057	698869
1294	1-dihomo-linoleoylglycerol (20:2)	Lipid	Fatty Acid, Keto	35103	LC/MS Neg	100001483	6800	307.264			21403143			312251	194288	165128	41325	83249	126050	181460	23265	135562	234433	148511	177933	182771	156336		329189	90199	117468		145113		166436	310186	159489	61109	78999	99304	133235	220045	201866		133385	136304	25723	212175	178655
2132	1-docosahexaenoylglycerol (22:6)	Lipid	Monoacylglycerol	35153	LC/MS Neg	100001481	6150	309.222			10477810		HMDB11587		83183	292649		144251		209051		107497		196491			84122	229576				81221		310967	211219	1345121	169365						217997		509051		74869	328098	340150
1931	1-lignoceroyl-GPC (24:0)	Lipid	Lysolipid	49617	LC/MS Pos Late	100002873	1907	608.465	325171-59-3					787615	845635	977970	551505	354607	618262	583011	647083	838006	1095736	1007147	663024	559343	384155	477260	449788	291030	680062	844658	257799	480795	659698	732173	446321	386156	295938	269616		575844	289683	348304	523714	342568	371737	494175	451282
1910	1-linolenoyl-GPC (18:3)*	Lipid	Lysolipid	45951	LC/MS Pos Late	100005350	1422	518.324						5987550	3254977	1884368	2197118	3561762	2410864	2502938	4137514	4056926	2635898	4676658	3488176	1783813	1542878	2756334	2996890	1580800	3477768	4896413	3456011	8748171	7044267	4804643	6909707	2904899	2372693	2090692	3742471	8278871	4364997	3490106	4011102	2353766	3882915	2646353	3309442
2126	1-linolenoylglycerol (18:3)	Lipid	Monoacylglycerol	34393	LC/MS Neg	100001435	6214	277.217	124151-74-2	53480978	21403134		HMDB11569	952321	639404	485029	310502	491500	147991	493120	339406	765649	436438	806522	334437	248388	369830	430044	565058		778632	387235	510800	486166	645465	1267734	896708	188571	791257	885824	1229059	1457963	1009174	227842	849616	685676	678375	431408	506647
1700	1-linoleoyl-2-arachidonoyl-GPC (18:2/20:4n6)*	Lipid	Phospholipid Metabolism	52710	LC/MS Pos Late	100009131	1969	806.569			24766809			52010680	33136786	59074076	27675532	21217856	28034906	38316776	33200816	49375740	29836018	51989432	26887570	15484787	20919414	22159680	20381538	18451148	23284358	35103216	33976804	35937140	42483232	46627888	37230324	45609408	36900656	27377740	20482784	65795840	24666522	31589508	35865848	32955410	45521444	51940092	31617734
1621	1-linoleoyl-2-linolenoyl-GPC (18:2/18:3)*	Lipid	Phospholipid Metabolism	53176	LC/MS Pos Late	100009343	1939	780.554			24766802			3630697	4208232	3945543	2934569	1932324	2824275	3786126	4584430	5564811	2109680	4335785	3179050	750437	1254567	1789387	1431088	1474032	2895605	4355331	2245840	4239204	6421833	5137146	3132390	2467558	2084833	3015272	2608278	3021920	2954706	2657266	3453805	2133129	4204866	3937538	1755695
1996	1-linoleoyl-GPA (18:2)*	Lipid	Lysolipid	52690	LC/MS Neg	100009082	5483	433.236			24766514		HMDB07856	31305094	47274096	66727028	52432172	45362348	63910344	29307170	69007920	64604688	40363704	48916792	54525600	56160272	39870572	33975052	39247296	37792104	43659224	48961952	4824549	3837881	3046523	4902972	4834040	5872622	5933269	2729423	2615710	1571743	6701005	2562474	3392801	4404301	4663619	6995986	3835144
1908	1-linoleoyl-GPC (18:2)	Lipid	Lysolipid	34419	LC/MS Pos Late	100001395	1465	520.34		11988421	10160888	C04100	HMDB10386	371307552	217105712	251643536	184096208	255427328	253959744	211825952	277093344	270126144	240003056	378229760	297610720	294504960	207105568	163263440	286550752	144227088	228872432	297179008	371779200	374092064	417685344	358552256	393696576	318778016	241212976	330459008	307030304	326311296	299459712	376892896	297122656	305377824	330248544	369623008	341975424
1944	1-linoleoyl-GPE (18:2)*	Lipid	Lysolipid	36600	LC/MS Pos Late	100001570	1482	478.293		52925130	21403170		HMDB11507	7874796	2794777	4841581	2960948	3839893	5273070	4492603	6838308	6333362	3334230	8550686	6945097	3781074	3501805	3667133	3665195	1731841	5155095	5233345	7518521	9050939	13319249	11649145	9365014	4462670	5083504	10559935	4436027	4567368	8011434	11674616	4128269	6071221	15957041	11657637	8727992
1988	1-linoleoyl-GPG (18:2)*	Lipid	Lysolipid	54885	LC/MS Neg	100009227	5516	507.273						328775	54570	206051		107640		177019	264404	173887	200885	260347	164682	140020	68079	148033	118168	80204	281477	199528	280232	243890	446184	297387	110724	243559	206865	298703	293928	117080	186544	249378	223321	232868	402035	248402	292248
1965	1-linoleoyl-GPI (18:2)*	Lipid	Lysolipid	36594	LC/MS Neg	100001778	5494	595.289						3543499	2376502	2009281	1068643	1789554	1174263	1111717	2199714	2063601	1872588	3241389	1740171	3040259	1371516	1433784	2297773	1274271	1554408	2111911	2398405	3537238	4905553	4537999	2867538	1704957	1870993	2488765	2298543	2740506	2390663	3578505	3559042	2758363	2932585	4185618	2643834
2124	1-linoleoylglycerol (18:2)	Lipid	Monoacylglycerol	27447	LC/MS Neg	100001040	6477	279.233	2277-28-3	5283469	4446589			36675316	8944963	12837599	5129973	6320310	8133721	14909328	6399391	13658571	8875808	19282868	12273117	17933700	11351282	19145434	8925502	14644160	8880625	9301538	25707938	8652272	13518344	24403604	33202700	7786849	9575972	27933526	17280332	13118393	29809170	14278489	13338423	11679638	23551244	13574323	14456944
2119	1-margaroylglycerol (17:0)	Lipid	Monoacylglycerol	34391	LC/MS Neg	100001429	6571	269.249	68002-72-2	107036	96316			959274	290237	565171		515670		116814		981527	564205	996334	348160	544638		556557	1079086	315489	607099		114472	277551	328668	319154		135312	494251	315909	132670	520911	504416			137857	486196	162577	244731
65	1-methylhistidine	Amino Acid	Histidine Metabolism	30460	LC/MS Pos Early	100001051	2755	170.092	332-80-9	92105	83153	C01152	HMDB00001	7719635	8003303	10253729	12199880	8836278	14817418	12071626	18108868	12529643	12940483	13313418	13976240	19523272	5197611	16345750	13961771	9940847	9221861	11093457	6042934	12158752	14452717	11156104	8564296	13704172	18412434	14046616	16825868	9800397	11356233	10085896	12686070	18402776	13461635	10128817	15030172
80	1-methylimidazoleacetate	Amino Acid	Histidine Metabolism	32350	LC/MS Pos Early	100001208	2064	141.066	2625-49-2	75810	68319	C05828	HMDB02820	351964	457039	844486	572477	892175	1193186	800691	2254937	676225	452083	4860439	1134738	616997	647894	1150143	456291	453622	621700	665028	266690	615543	548445	627967	345537	300066	251324	4490897	467812	1510197	575944	618741	721716	792380	926676	369450	530524
3354	1-methylnicotinamide	Cofactors and Vitamins	Nicotinate and Nicotinamide Metabolism	27665	LC/MS Pos Early	55	1940	137.071	1005-24-9	10129985	8305504	C02918	HMDB00699	147042	440680	297216	465562	293503	76264	889913	323557	142676	853499	123984	86502	105273	190658	436340	173317	554803	404360	220680	658932	747972	175416	397395	404985	710318	856308	269871	1139131	1370492	1591411	309073	3169894	325567	887753	696509	340267
3524	1-methylurate	Xenobiotics	Xanthine Metabolism	34395	LC/MS Neg	100001400	1099	181.037	708-79-2	69726	62926	C16359	HMDB03099	2116385	1225517	989980	2821701	1440875	575321	834677	359853	823660	287698	2400150	298069	1470483	616263	164480	1599591	119609	1722543	2138448	772332	2095315	2170209	1637771	356633	292767	809499	7423842	179384	1690894	762096	957505	50568	1628898	7041047	323784	802823
3530	1-methylxanthine	Xenobiotics	Xanthine Metabolism	34389	LC/MS Neg	100001405	1568.8	165.042	6136-37-4	80220	72464	C16358	HMDB10738	7219176	3221497	5497168	10636896	3965032	1896289	1737940	851072	1277767	1771935	5040521	807068	3407506	3443311	553288	4541422	332033	3649925	6775036	1988045	6279813	4634642	3886390	1086572	599345	1280644	12409915	321287	2770157	1743409	2601528		4026142	7987760	831578	2245684
2113	1-myristoylglycerol (14:0)	Lipid	Monoacylglycerol	35625	LC/MS Neg	100001618	6353.3	227.202	75685-84-6	79050	71382	C01885	HMDB11561	5847016	1469622	2128424	1280850	2047501	1191007	727672	1331149	5170846	2547990	5164890	1310060		732705	3620927	2549202	738825	2515960	2343729	953300	1940803	4117370	1898849	1759232	504102	1731322	3069960	505820	5133828	5614932	861395	1269215	1281264	4676082	1171290	1571969
1695	1-oleoyl-2-linoleoyl-GPE (18:1/18:2)*	Lipid	Phospholipid Metabolism	52687	LC/MS Pos Late	100009078	2270	742.538		9546753	7825703		HMDB05349	4976211	1363212	4242621		2641652	2734922	2335825	4878730	5595792	1527895	9262417	3106490	989916	1335451	2670119	2013813	955190	2854192	3773588	1894485	2889410	8907335	5383178	6290142		3237739	10785047	1927412	1809619	2587963	3374070	1894501	1448299	10343671	11873966	3431786
1981	1-oleoyl-GPA (18:1)	Lipid	Lysolipid	36812	LC/MS Neg	100001671	5615	435.252	325465-93-8	5497152	4593722			10509626	19269806	15529863	13746026	12018294	17386608	8141396	20201172	22338308	11398454	12308867	13912144	13621655	10535343	12511730	8640510	14884331	9579613	11048663	926845		584204		1363610	722960	1047139	648387	265129		1141602		848230	666706	1075539	1336075	818592
1905	1-oleoyl-GPC (18:1)	Lipid	Lysolipid	48258	LC/MS Pos Late	100001272	1540	522.355	19420-56-5	16081932	17240641		HMDB02815	246557248	174977632	189894896	172759456	210255920	247984096	152897936	197521840	218828272	179189808	255050016	237231440	201012400	173783744	159437168	192639424	173212672	205735856	246786352	200889056	216312224	235107952	263802384	303037056	185580832	149956816	246649376	139781680	257882240	163250672	199843952	181190512	158724672	216447360	195464576	197197760
1940	1-oleoyl-GPE (18:1)	Lipid	Lysolipid	35628	LC/MS Pos Late	100001569	1554	480.308	89576-29-4	9547071	7826021		HMDB11506	7936964	2986470	6898279	3398932	4616386	6082584	5001252	7254185	5966166	3085642	9696187	8898504	4741833	4668395	4059494	4349980	2897122	5630250	6256424	3221226	7634368	12605621	9135177	9878028	3076681	3894603	11385792	2533479	3941047	3592887	5941505	2955416	3050884	13272136	12497020	7617873
1987	1-oleoyl-GPG (18:1)*	Lipid	Lysolipid	45968	LC/MS Neg	100005716	5610	509.288						594038	364040	477142				282119	921900			305322											355933		297694	115678	141039	566163		253222			232500	330093	1232281	585219	395960
1963	1-oleoyl-GPI (18:1)*	Lipid	Lysolipid	36602	LC/MS Neg	100001777	5599	597.305						5335676	5113393	2455275	1525091	2092622	1852396	1213300	3364113	4893807	2686174	4069081	2578565	2463017	2333542	2704942	3107381	2043030	1502013	2682152	1674701	2847893	4006393	4120138	3973737	1139810	1683050	3525812	757093	2173873	2368611	2721891	2580156	1750777	4214440	2788712	2022762
2122	1-oleoylglycerol (18:1)	Lipid	Monoacylglycerol	21184	LC/MS Neg	100000924	6650	281.249	111-03-5	5283468	4446588		HMDB11567	52080624	27360106	74111552	53839396	66007408	28166934	23290206	26713242	54908228	92035392	95409680	16934988	28834914	21426466	25821544	71817552	13790683	43484440	48928896	11448583	46154768	43082296	76754024	31905328	37397452	16391356	54620468	32136354	77546064	21357250	9752350	53401540	41630880	42953952	67440360	54663708
1687	1-palmitoleoyl-2-linoleoyl-GPC (16:1/18:2)*	Lipid	Phospholipid Metabolism	52683	LC/MS Pos Late	100009075	2003	756.554			24766675			33709024	47295000	51265796	55565312	20886096	46292492	41708444	19296342	52711384	29780772	17926540	42718156	31127608	23332914		35527252	26060202	12655421	27949160	51959324	27508106	15382142	38874752	35981920	50028308	29988750	34683372	12205702	35848320		23852874	31132634	42655092	44697564	56355316	30219474
1897	1-palmitoleoyl-GPA (16:1)*	Lipid	Lysolipid	52691	LC/MS Neg	100009085	5530	407.22			29368482			861307	1207911	1547254	2414455	1120566	1580902	876950	1926079	1821171	883409	1293888	1273682	1650826	601528	1936664	697654	1364746	1611278	1651855						101854	119788				141349		65015			134164
1898	1-palmitoleoyl-GPC (16:1)*	Lipid	Lysolipid	33230	LC/MS Pos Late	100001511	1450	494.324		24779461	21403152		HMDB10383	22469582	13931890	16391693	17861570	14225213	15186661	14734552	17397302	19766430	13500772	21166264	15888769	14458030	8433101	16168936	14590995	9651424	13413209	18876394	18808998	21316546	16336564	18151444	28488792	18874660	14461257	10294028	9125302	29326940	19238902	16473450	17281766	15071377	20960306	18137380	19910950
2136	1-palmitoleoylglycerol (16:1)*	Lipid	Monoacylglycerol	52431	LC/MS Neg	100008952	6094	253.217						4159972	1378126	1925945	1753731	1539173	1525407	1697374	1036563	3804245	2213427	3923457	680361	1926134	874621	4188399	2367068	909847	2699199	2380575	1579172	2121125	2557554	3483304	3423002	1389372	1204498	2036022	873404	5638971	3935515	1220456	2042797	1393543	4385707	1958423	2365867
1618	1-palmitoyl-2-arachidonoyl-GPC (16:0/20:4n6)	Lipid	Phospholipid Metabolism	52462	LC/MS Pos Late	100008914	2091	782.569	35418-58-7	10747814	8923140			460559584	383592064	382647424	366773344	233137680	276960224	388683168	320647904	455501824	340868576	407002720	316277216	443296416	335623616	345230592	290173472	235976864	267433248	401284032	377560224	338050976	305408416	377071072	343996736	400463328	380400576	288877312	307653024	637309184	350752128	396534688	390880928	314365088	372969280	466562048	388398464
1652	1-palmitoyl-2-arachidonoyl-GPE (16:0/20:4)*	Lipid	Phospholipid Metabolism	52464	LC/MS Pos Late	100008990	2198	740.522		9546800	7825750		HMDB05323	5157259	2402770	3185554	2218843	2432624	2100613	3833884	4658940	4151225	2191344	7096373	2048882	3029723	2019242	3783896	2645183	1543794	2295514	4891730	3994201	3336650	5333959	7576967	6509702	3205235	5184379	5965580	5621527	7885219	2872181	7149967	4548468	2701005	8416008	15725040	5980476
1634	1-palmitoyl-2-arachidonoyl-GPI (16:0/20:4)*	Lipid	Phospholipid Metabolism	52467	LC/MS Pos Late	100008993	2567	876.56			24767674			991062	989162	1884855	793077	532318	654527	1007917	1346384	2377237	1081091	2765105	588877	721621	525280	840430	578910	250806	1546483	1026521	1006554	2012220	1161129	2111130	1013623	787523	890232	825535	764362	2323524	854670	1066668	1135551	1048023	1418716	1218217	1660646
1605	1-palmitoyl-2-linoleoyl-GPC (16:0/18:2)	Lipid	Phospholipid Metabolism	42446	LC/MS Pos Late	1537	2160	758.569	40811-94-7	5287971	4450224			854273152	763917568	821061760	697676352	480079968	652737472	741949824	661883392	1016298368	742214400	905069376	718064064	723863040	664595904	659047616	571792064	531496288	580777472	789589248	740554752	579993472	715517184	709482304	659810624	614311040	603549760	754472704	484500320	671018496	615799296	719795520	611088768	610226432	744713920	911191808	613319232
1654	1-palmitoyl-2-linoleoyl-GPE (16:0/18:2)	Lipid	Phospholipid Metabolism	42449	LC/MS Pos Late	100001870	2275	716.522		9546747	7825697		HMDB05322	5395811	1735082	4907291	1687527	2514210	2797959	3166526	5915776	6628300	2057179	12092401	3034788	1657826	1609253	4699851	2351017	1250515	4008715	5675808	3505786	3370951	9312820	5289953	5958763	1897137	3390465	8969523	3105318	3073906	3914771	5337084	2922568	2184621	9785848	16532122	4043131
1631	1-palmitoyl-2-linoleoyl-GPI (16:0/18:2)	Lipid	Phospholipid Metabolism	52450	LC/MS Pos Late	1528	2730	852.56			21403024			1661468	1129132	1723598	532529	451623	789670	1264138	1322270	2091292	1144303	1808107	1131845	978008	727700	1341201	589255	444249	1222763	977394	1147561	1189822	1389169	1458066	783003	440702	611152	1032600	835789	924374	1119498	1259567	977103	884080	1802788	1483786	952860
1604	1-palmitoyl-2-oleoyl-GPC (16:0/18:1)	Lipid	Phospholipid Metabolism	52461	LC/MS Pos Late	1539	2358	760.585	26853-31-6;26853-31-6	6436017	4940699			612500992	628129408	705348608	542282688	430509792	568933056	506801760	563441024	723261952	489118176	717291584	446740000	604740608	463484000	671723776	485620928	429231360	592751296	667170624	487062016	498727808	539442304	675471360	573639744	434214080	356476320	531208608	310142944	682741952	420598080	568753792	539793856	384682336	650148800	506652384	487887968
1642	1-palmitoyl-2-oleoyl-GPE (16:0/18:1)	Lipid	Phospholipid Metabolism	19263	LC/MS Pos Late	1526	2509	718.538	26662-94-2	5283496	4446615		HMDB05320	6850429	2211917	4885121	2356918	2478362	3638048	3145256	6593384	5907941	2262634	13836897	4037660	2341848	1750111	4547356	2829851	1710910	3722555	7120658	2835413	3426946	8648201	7236215	7085677	1358065	2587262	9074410	1663533	6916031	2770255	4275276	3161179	2025957	9865286	13827661	3002790
1676	1-palmitoyl-2-oleoyl-GPI (16:0/18:1)*	Lipid	Phospholipid Metabolism	52669	LC/MS Pos Late	100009066	3140	854.575			24767668			2324765	1704558	3072097	1381982	841833	2047607	1527682	2223776	3135401	1353756	3168435	1575768	1264660	957203	1883780	1347526	774497	1764179	2091137	1006448	1878675	1770346	2127603	1491481	585349	981236	1952954	490253	1410282	1056287	1701819	1056818	1019555	3524086	1885772	1412968
1623	1-palmitoyl-2-palmitoleoyl-GPC (16:0/16:1)*	Lipid	Phospholipid Metabolism	52470	LC/MS Pos Late	100008984	2160	732.554						37010840	27530600	39618492	38710028	20840004	30087772	16457354	31873288	44950768	24019994	55362912	22306076	25361462	11082558	66657856	20781568	14668750	43689020	54628764	22855966	45147412	35768296	49041144	36810352	21424574	15026755	18250484	6912737	58871524	33742700	43640204	33703748	20504680	50444824	28715066	25367648
1673	1-palmitoyl-2-stearoyl-GPC (16:0/18:0)	Lipid	Phospholipid Metabolism	52616	LC/MS Pos Late	100008921	2653	762.601	59403-51-9		24766643			29211560	18469568	24667940	14987662	10774657	16521888	17412616	15818195	28735724	18406294	25878386	19441002	15279745	10795238	15651835	11529154	12019757	15604016	17659604	12370926	13169025	15196705	13402111	13671391	10548663	12301303	16283633	9070212	20602276	15441005	15495170	11101834	11964372	15839976	13136369	13346141
1977	1-palmitoyl-GPA (16:0)	Lipid	Lysolipid	34428	LC/MS Neg	100001445	5600	409.236	17618-08-5	6419701	4925335	C04036	HMDB00327	8654815	17328886	11803461	12913884	7491224	12650437	6524607	14764020	19599088	10394742	12605594	12550806	18620474	8143856	13628168	6559873	11849278	9112755	9264494	1183250	978402	628244	840971	1147127	1301490	1241566	634915	709588	663178	1579393	603394	965025	863888	961657	1280115	782014
1895	1-palmitoyl-GPC (16:0)	Lipid	Lysolipid	33955	LC/MS Pos Late	100001263	1525	496.34	17364-16-8	86554	78064		HMDB10382	735381440	669875648	610327872	611816576	454656672	625617152	562288512	545082368	747610048	688316032	715629760	818892672	1090809984	623420928	664782720	591315840	518791456	626647552	693642880	539853120	517113056	501267744	448824384	598096064	509374688	535813856	463869376	460549312	662210624	552651072	489284576	477394784	482554272	515192512	598260800	597496704
1935	1-palmitoyl-GPE (16:0)	Lipid	Lysolipid	35631	LC/MS Pos Late	100001567	1544	454.293	53862-35-4	9547069	7826019		HMDB11503	5546891	3086881	4402380	3164550	3496571	3778307	4639310	4647680	5577437	4413832	8920343	5004148	5553152	3258791	6906462	3314675	2746676	5252577	6818870	3093198	3940111	5905900	5170908	5651759	2971644	2820295	4053448	4063699	3955048	3316773	4346183	2869011	2696267	4247819	12458739	4124013
1982	1-palmitoyl-GPG (16:0)*	Lipid	Lysolipid	45970	LC/MS Neg	100005717	5570	483.273		3300276	2548639			447278	122054	225099	165775	90183	148900	99480	507865	375466	144029	478377	239689	174737		313023		142253	298021	321869	87894	211087	333702	185726	131894	128716	148511	295722	133049	243986	178803	235606	80391	125882	316657	232869	132015
1958	1-palmitoyl-GPI (16:0)	Lipid	Lysolipid	35305	LC/MS Neg	100001655	5564	571.289					HMDB61695	4494087	4945011	2767728	3017247	1357862	2520262	1443709	3782197	5957181	3931666	6002861	3781831	7514859	2335678	5710751	2773055	1809430	4558129	4074649	1672573	4393675	3132317	3397473	2154239	980439	1420120	1851539	1079660	2282859	1913279	3103761	2157229	1725968	2480831	2310257	2753109
2117	1-palmitoylglycerol (16:0)	Lipid	Monoacylglycerol	21127	LC/MS Neg	100000827	6550	255.233	542-44-9	14900	14201		HMDB31074	63969944	19594158	33394126	24636922	21255468	20263810	22279492	20440298	51911824	40732084	57360252	22192290	46183724	16591901	37791324	61199228	11526132	44679952	34580232	8857221	25506686	38968520	45728376	15669605	10947521	12422605	16899208	11708840	34228032	24976266	9668421	18438312	17857316	25203844	18610984	35883328
2116	1-pentadecanoylglycerol (15:0)	Lipid	Monoacylglycerol	47898	LC/MS Neg	100001431	6200	241.217	104140-07-0	190750	165667			904472	242054	237004		349442		257311		690532	566346	727115	462130	460341		695502	539305	327444	561597	318295		243842	401171	168144		130720		389208		525507	841525	360013	206534	241213	716906	238481	259595
1609	1-stearoyl-2-arachidonoyl-GPC (18:0/20:4)	Lipid	Phospholipid Metabolism	42450	LC/MS Pos Late	100001869	2300	810.601	35418-59-8	16219824	17347139			351134592	319178304	268807360	255839696	151545504	210500528	286087008	231168224	297667680	244118608	245452272	235605424	292320896	262375968	189607664	222820688	172788432	200092096	272632800	270156704	265036608	214214112	275399840	237849120	247720672	262273088	234936464	257982176	459795360	244588784	249142448	266901200	268214032	291623072	263094752	280618240
1646	1-stearoyl-2-arachidonoyl-GPE (18:0/20:4)	Lipid	Phospholipid Metabolism	52447	LC/MS Pos Late	100008977	2424	768.554		5289133	4451158			21405918	9742099	11261736	6226062	8312804	8351491	14068773	13647471	15071337	9922050	21801398	6697355	9693500	7242749	9058776	9762760	5403793	6657782	13164578	15839634	9840912	13875381	24968328	25222362	11978257	21182560	21553054	22695302	38808336	12642799	17085916	16377730	11597570	24890520	48249672	19631794
1628	1-stearoyl-2-arachidonoyl-GPI (18:0/20:4)	Lipid	Phospholipid Metabolism	52449	LC/MS Pos Late	100000616	3000	904.591	383907-33-3		21403055			20926104	16397573	19958366	10564952	6228604	10692263	15819387	14923802	22904564	13073049	20506710	9754567	12578034	10600440	10012435	9244114	5497279	8907340	15192778	13787059	13907633	13049349	15921259	12163714	9298350	14462354	12940902	9718349	22043700	10101953	12235150	12293487	15975024	17051980	12603237	14407816
1619	1-stearoyl-2-linoleoyl-GPC (18:0/18:2)*	Lipid	Phospholipid Metabolism	52452	LC/MS Pos Late	100008980	2380	786.601						751433984	588981440	802129344	556545472	430605728	680918912	643646592	537053376	744822144	629296192	659309248	612415680	470481408	518281344	486844224	487861792	457789664	540058496	634960640	596910656	511816352	624690240	594624576	606878336	479150432	516076704	634684160	449893824	591318720	547834304	493451904	490353536	579616896	584437888	614503936	507277024
1657	1-stearoyl-2-linoleoyl-GPE (18:0/18:2)*	Lipid	Phospholipid Metabolism	52446	LC/MS Pos Late	100008976	2522	744.554		9546749	7825699			30203616	9021134	23614984	7566797	10951850	16546638	15538536	22920278	30399172	12461974	48169100	17033394	6953187	7388355	14039072	11213402	5362360	13858237	21822960	12637463	14189961	38145436	30268234	31445468	7302218	18658048	55610532	10901349	21559336	17288334	18681724	12683176	10773531	46601792	63524392	18387754
1635	1-stearoyl-2-linoleoyl-GPI (18:0/18:2)	Lipid	Phospholipid Metabolism	52468	LC/MS Pos Late	100008994	3185	880.591			24767694			8860508	5388401	7037358	2808191	2568149	4342808	5949889	5314327	7556448	5303221	7132279	6644645	3850680	2720228	4798054	2829468	2232659	3778573	4957220	3939737	3553507	5289469	5024846	4818150	2408518	3039046	4154299	3312616	3638413	3270132	3932411	4130274	4293541	5104113	8479090	3710855
1610	1-stearoyl-2-oleoyl-GPC (18:0/18:1)	Lipid	Phospholipid Metabolism	52438	LC/MS Pos Late	100008904	2644	788.616	56421-10-4		24766704			339373888	232995776	373935040	205369280	169994304	280955296	207176032	215904576	335728224	220654656	298308896	209987040	138262304	149117712	232199008	176274064	180515264	240878160	235048848	180535168	228681648	228876000	287275648	257540560	129870936	136025440	231822672	100210904	310020160	201394464	202387728	180879472	145586464	298447392	171160512	173352608
1650	1-stearoyl-2-oleoyl-GPE (18:0/18:1)	Lipid	Phospholipid Metabolism	42448	LC/MS Pos Late	100001856	2858	746.569						12283427	3370150	7744388	2538370	3063986	7179155	4743428	7260142	9992000	3189696	16441636	7233719	2949746	2469627	4410061	4474632	2798394	5887647	7424847	2270680	4222605	11636022	10139306	10875384	2209919	5922385	21510460	2198648	6699959	4732262	4123651	4587493	3265988	15334049	16047136	6626603
1611	1-stearoyl-2-oleoyl-GPI (18:0/18:1)*	Lipid	Phospholipid Metabolism	52726	LC/MS Pos Late	100009181	3711	882.607						3166415	1926787	3403340	1339443	913854	3025753	1574747	1786177	4064216	1227219	2915788	2100088	1173076	1092592	1523780	1747765	1166256	1597313	2141408	880680	1507284	2024733	1926134	1678042	615954	993413	2156779	348527	1177169	1033542	1151965	1253392	1107481	2755826	2262534	1445982
1903	1-stearoyl-GPC (18:0)	Lipid	Lysolipid	33961	LC/MS Pos Late	100001271	1606	524.371	19420-57-6	497299	435389		HMDB10384	391938528	273208672	290979040	268375776	202116336	328399584	236895168	238956608	280483168	321758272	307051872	375064992	412610336	257935024	266014880	272200864	215318992	287452864	294266208	262972736	225068960	233924496	225879760	294357920	199995920	254180512	247334176	248444400	355325824	254738288	192168048	189597680	259881696	220872480	214533552	252604848
1938	1-stearoyl-GPE (18:0)	Lipid	Lysolipid	42398	LC/MS Pos Late	100001461	1626	482.324	69747-55-3	9547068	7826018		HMDB11130	10855367	4789650	6025326	4955654	5416319	6905129	6027731	5991344	8978451	7164090	11876684	6941645	9193726	5802768	7232341	6206694	4384202	7066002	9679588	5712298	5572126	6947147	6401725	9788612	4099753	7120193	6427173	6358181	7062328	6771310	5314905	4675491	4815568	7572197	15170720	6762427
1985	1-stearoyl-GPG (18:0)	Lipid	Lysolipid	34437	LC/MS Neg	100001462	5816	511.304			21403138			359481	216577	137485		60277		109693	227449	442193	157113	216900	60710				108772	140979	145051	169834					77313	55642			39881	126123	98948				90916	66351
1961	1-stearoyl-GPI (18:0)	Lipid	Lysolipid	19324	LC/MS Neg	100000656	5794.3	599.32	796963-93-4		21403067		HMDB61696	21942680	24541508	10294076	8252448	3923684	8529620	5319216	11127427	27359184	18317830	13032004	14083029	23790818	11039220	15841303	8939314	7679899	6770984	13861455	6529470	7951977	6044191	7350181	8069447	3036448	4989663	6267661	4001533	7108240	6047900	6691240	6348917	5899870	5762705	5436043	6355686
1971	1-stearoyl-GPS (18:0)*	Lipid	Lysolipid	45966	LC/MS Neg	100004327	5800	524.299		9547101	7826051			1185710	1219845	770762	606716	990786	629674	707853	709938	2572294	1257374	426851	339608	703143	1081569	1176831	416063	1373555	582772	746350	1406315	544537	165512		587491	649370	437579	193671	91582	48116	1065478	450269	350724	170159	121462	50635	182274
1113	10-heptadecenoate (17:1n7)	Lipid	Long Chain Fatty Acid	33971	LC/MS Neg	100001278	5555	267.233	29743-97-3	5312435	4471860		HMDB60038	18102364	15996011	50382724	37068896	11557291	96507872	11127984	10877392	14638818	13493827	11207194	28557074	75589384	30697456	15316862	30098106	24894676	68998176	50202292	15761849	46201044	11166264	44065472	7874745	17373452	12094611	10962469	7204152	17711656	17139322	37390424	4274806	9563666	28706082	5936177	13238282
1123	10-nonadecenoate (19:1n9)	Lipid	Long Chain Fatty Acid	33972	LC/MS Neg	100001277	5780	295.264	73033-09-7	5312513	4471938		HMDB13622	7335847	7808506	20548896	13163724	5960846	31690758	4595100	4988794	6054451	5042815	4123965	12006135	25262642	11132664	5122268	11951359	9635596	26087158	21015306	7689489	16836192	5627348	20627208	3964874	6402799	5031872	5233139	3569692	9524859	5918105	19728448	1612484	5165054	13102242	3272756	5609148
1101	10-undecenoate (11:1n1)	Lipid	Medium Chain Fatty Acid	32497	LC/MS Neg	100001197	5085.8	183.139	1333-28-4		10771160			2419524	3175597	5346085	5760717	3911127	8968254	2928320	4387523	3102904	1631861	1240756	4229969	6614303	5868285	2962594	5223752	5162987	4585837	5077135	2552369	5872692	2021561	15287154	1238639	2559852	1820250	1460740	1112081	2248793	2200784	4289581	2997948	4817522	2520541	1574645	2764580
1441	12,13-DiHOME	Lipid	Fatty Acid, Dihydroxy	38395	LC/MS Neg	62	5137	313.238	263399-35-5	10236635	8412123	C14829	HMDB04705	300708	223701	1186405	244593		550703		681977	502407	325039	500534	944693	481252	242661	194739	143035	309666	621644	528488	129606	313833	460300	430799	117026	147270	130653	237231	135725	145737	148388	159998	89162		205701	183899	492802
1517	12-HETE	Lipid	Eicosanoid	37536	LC/MS Neg	100002167	5326	319.228	71030-37-0;73837-14-6	5312983	21509475		HMDB06111	122346984	84413360	102244320	122019096	44298160	164714288	70099336	37658400	110684368	187798896	105286176	244115664	611901248	157585856	215555504	227355392	108248712	154019216	236503472	23124822	17167960	2457407	7831920	8274395	15117943	17685708	5713883	6068903	13658894	25771566	15078335	12084191	3662354	6670960	8540818	17859448
1521	12-HHTrE	Lipid	Eicosanoid	57393	LC/MS Neg	1261	5175	279.197	54397-84-1	5283141	4446265			258318	538627	396044	50986	1616234	1346981	2783416	673479	928869	1569438	1734891	912270	949468	2712136	450465	161944	924448	770074	141498	223697	147527	372032	627801	128641				625424		350170	834796	244692	260587	379121	204039	1083892
1423	13-HODE + 9-HODE	Lipid	Fatty Acid, Monohydroxy	37752	LC/MS Neg	100002196	5275	295.228		43013				131452408	72505048	133963984	141177680	21045990	312832768	36892692	38866140	140790736	206833904	137516704	559426880	520893184	140463888	220339568	280694400	91778056	197183824	365157344	1827136	12870830	4100831	6933925	3369070	2344958	5635002	4648397	1804843	5264019	10014556	4270495	4965689	1370552	3948213	9411127	9940839
1217	15-methylpalmitate	Lipid	Fatty Acid, Branched	38768	LC/MS Neg	100002945	5695	269.249		17903417				25066328	20163406	38329544	31906392	21916616	66920972	10324070	16263918	22691358	19175998	15183210	24620358	52535260	20363218	14959115	32446872	21745342	43293548	40155440	18576372	34500208	13846347	29349776	9667735	17009816	25235768	12201384	10286039	22827112	20753346	42847732	6814433	13646256	35331236	8363591	13898896
1419	16-hydroxypalmitate	Lipid	Fatty Acid, Monohydroxy	39609	LC/MS Neg	100002953	5236.2	271.228	506-13-8	10466	10034	C18218	HMDB06294	1507621	2044261	2258769	1839741	986942	5213700	1095873	1238574	1543791	1387674	1373542	2729853	4173848	1674062	1247767	1488474	1422750	4032674	2079165	1016284	1747138	1297911	2049215	1000406	896334	827732	1104535	806994	1266112	1027589	2110075	653662	927817	1529906	611680	1336220
2443	16a-hydroxy DHEA 3-sulfate	Lipid	Steroid	38168	LC/MS Neg	100002126	4240	383.153						1404447	6734465	709455	1815998	3168295	2042638	2824535	3169679	4603705	1117029	2638061	1075090	1473215	2456494	1137597	1002260	1767607	1498888	1921846	1936282	1269989	1283373	1565209	1093496	1806709	1936422	4128300	1419713	1450219	1672085	2151735	1777109	2250335	1804761	754757	706147
1220	17-methylstearate	Lipid	Fatty Acid, Branched	38296	LC/MS Neg	100002356	5993	297.28	2724-59-6	3083779	2340933			1863618	1601542	2901977	2916255	1405108	3469826	1440821	1373305	1463468	1553118	985049	1725738	2697759	1871677	1335788	2793027	2298168	3312670	3427623	1817982	1872047	1564976	2993473	867606	1255734	2091382	1140576	729317	1362651	1306763	2608641	640136	1393199	2455507	752144	1520895
2410	17alpha-hydroxypregnenolone 3-sulfate	Lipid	Steroid	37482	LC/MS Neg	100002128	4800	411.185	28901-70-4	152971	134824		HMDB00416	39297	197704		43212	37408	55369	41425	112941	130091	80466	51757	52430		35072	29449	34820	152591	57455		42982	72203		173684	123418	76816	124856	81032	81497	110584	178627	227605	70415	114821	147699	181582	89628
3299	2'-deoxyuridine	Nucleotide	Pyrimidine Metabolism, Uracil containing	52602	LC/MS Neg	536	1586	227.067	951-78-0	13712	13118	C00526	HMDB00012	62170	55883	316945	218782	147734		130321	150426	372175	48328	99172	68206	96123	134938	166554	61433	99397	69514	100067	222263	275762	87530	183307	124757	157142	124346	109864	110330	95212	135410	157334	101283	90945	79804	99621	60692
3323	2'-O-methylcytidine	Nucleotide	Pyrimidine Metabolism, Cytidine containing	57554	LC/MS Pos Early	100010895	2411	258.108	2140-72-9	150971	133067			170380	201230	220025	228461	235028	110022	440524	167435	286723	124589	206311	48640	162879	171799	294762	188400	503994	189882	202871	590204	145738	598008	232001	296492	288266	156773	282094	278625	166085	131355	402677	200694	621184	313781	289095	291621
325	2,3-dihydroxy-2-methylbutyrate	Amino Acid	Leucine, Isoleucine and Valine Metabolism	57547	LC/MS Neg	100010869	787	133.051	14868-24-7	301941	266858		HMDB29576	994610	286166	826839	871166	285048	994463	689908	820237	1466637	228609	965916	999598	458739	219504	600017	277462	277465	484434	838790	239927	561593	1114067	1650360	100214	231469	376579	479845	104768	137355	172600	167573	344982	1013197	1209005	266927	168017
3636	2,3-dihydroxyisovalerate	Xenobiotics	Food Component/Plant	38276	LC/MS Polar	100002417	1050	133.051	1756-18-9	677	657	C04039	HMDB12141	1782270	675284	8921530	29245012	722779	7586969	1308978	2424811	2035723	691160	5230620	8831180	1691183	796526	1578855	1615555	799059	1435060	2573653	277059	1482639	11155451	1428031	6895986	252024	507239	1476697	683571	2701182	512840	2360370	9061152	348958	1252234	8044512	1066258
4241	2-acetamidophenol sulfate	Xenobiotics	Drug	48580	LC/MS Neg	100006190	2251	230.013	40712-60-5	181671	158023				62069	89119				45951	81769	256329	239768	256015	453445		550550				61165	1022146	63744	95856	461720	103718	55654	87172	273429	146794		101519		161712	71399		78223	104537	56294
95	2-aminoadipate	Amino Acid	Lysine Metabolism	6146	LC/MS Polar	381	3500	160.062	542-32-5;1118-90-7	469	456	C00956	HMDB00510	318288	417777	413334	204285	391741	264354	1000524	699180	757712	476253	405896	312838	367621	484651	835739	529247	514905	832588	397525	286451	554203	490640	341227	256727	293985	277488	1389413	784988	449219	596733	420986	558028	1012553	879292	245709	699293
361	2-aminobutyrate	Amino Acid	Methionine, Cysteine, SAM and Taurine Metabolism	42374	LC/MS Pos Early	1128	2059	104.071	1492-24-6	439691	388757	C02261	HMDB00650	11231694	34558988	17383320	15370636	20717402	14114539	22193812	14452828	11356689	30141322	10310780	17171076	42783104	55157736	20898848	29281860	24968730	18908454	12176580	27171470	13379338	13375741	13734461	27821506	29573372	17033808	20232206	21984924	42000480	31240934	23003054	31064554	16187525	15301513	50182576	27453796
1287	2-aminoheptanoate	Lipid	Fatty Acid, Amino	43761	LC/MS Pos Early	100004542	3160	146.118	1115-90-8	227939	198338			313440	650674	432382	372589	462323	420214	267442	570533	458640	501032	320571	404973	562308	675499	346684	324741	385211	482080	344464	650236	426785	477624	416182	506842	585332	509139	475330	572864	582592	368489	831760	487025	312387	349435	378828	588530
1292	2-aminooctanoate	Lipid	Fatty Acid, Amino	43343	LC/MS Pos Late	100004227	750	160.133	644-90-6	69522	62727		HMDB00991	87082	66722	76486	56108	46573	115703	62031	66398	67389	60839	33178	80362	87321	135533	41939	69709	76651	80777	72794	223172	52054	61580	66295	38471	70607	79164	50970	67355	67717	94001	43183	112746	41351	63433	15485	86824
4350	2-aminophenol sulfate	Xenobiotics	Chemical	43266	LC/MS Neg	100004322	1677	188.002		181670	158022		HMDB61116	1437331	1457515	981295	843753	620801	1353550	1038356	1068031	1162773	1356075	1975230	5089737	614506	3925292	120950	485284	934901	1230759	8884114	980554	1879555	4397364	1582989	813839	685915	2178245	2988795	710324	768440	1401101	3383347	962002	809696	1753064	851815	1130468
2128	2-arachidonoylglycerol (20:4)	Lipid	Monoacylglycerol	19266	LC/MS Neg	100000584	6170	303.233	53847-30-6	5282280	4445451	C13856	HMDB04666	437419	153369					126102	356577			217009							197657	229780	245598		486957	730027	652735	333423	444349	284450	325219	729298		661452	307569		277734	306123	645618
3497	2-ethylphenylsulfate	Xenobiotics	Benzoate Metabolism	36847	LC/MS Neg	100001809	3416	201.023						31868		37906					30938		31350						57675								49215	29151	13471	289780				95902			108179		40990
320	2-hydroxy-3-methylvalerate	Amino Acid	Leucine, Isoleucine and Valine Metabolism	36746	LC/MS Neg	100001541	1800	131.071	488-15-3	164623	144317		HMDB00317	1525869	1296591	907316	1474681	1137794	1711306	1289208	2201928	2908115	1514257	1588970	1534140	2790244	1432400	1584175	1635030	1107333	1477405	898775	2038508	1357573	2090088	1917818	882717	1092033	958332	1404157	547717	792173	1710891	866306	1426308	1571289	4001778	1206309	951917
4005	2-hydroxyacetaminophen sulfate*	Xenobiotics	Drug	33173	LC/MS Neg	100001791	1674	246.008														9317318	71058	22109			20451				9841685	18257640	6447321						42172		22145
1237	2-hydroxyadipate	Lipid	Fatty Acid, Dicarboxylate	31934	LC/MS Polar	100001153	3000	161.046	18294-85-4	193530	167943	C02360	HMDB00321	659504	189447	746747	1837489	655090	977292	1032316	440981	986655	644974	826308	1077570	804199	652553	810849	551229	277420	831746	857462	625397	412754	803233	989843	165654	235050	243407	710089	232208	297073	160058	222599	222251	574015	720852	540488	439154
364	2-hydroxybutyrate/2-hydroxyisobutyrate	Amino Acid	Methionine, Cysteine, SAM and Taurine Metabolism	52281	LC/MS Polar	100008928	1258	103.04						26342670	37102836	93055136	60677772	28369660	80526984	38281780	36114760	86199184	42872856	105263040	78855272	88808824	48435300	76425056	26236962	38054212	91486960	55612796	33462874	57946516	63227772	55320360	33073976	30300758	17144988	22490908	16554510	41584184	26698572	29727608	31373634	62815732	49869508	36184744	29647754
1395	2-hydroxydecanoate	Lipid	Fatty Acid, Monohydroxy	42489	LC/MS Neg	100004089	4840	187.134	5393-81-7	21488	20195			638846	1410713	4305848	2247611	1033792	2318054	717737	1458477	6264937	1492161	852371	4111272	2623929	1908712	824170	1870019	1075438	1639854	3036595	706040	1487790	1869980	3529732	647655	740294	757432	1191875	398119	495780	882976	1348485	668426	764658	1281784	778386	4592819
1233	2-hydroxyglutarate	Lipid	Fatty Acid, Dicarboxylate	37253	LC/MS Polar	100002070	3352.8	147.03	40951-21-1	43	42	C02630	HMDB00606	42315316	18539724	26295526	47374016	21408648	41341456	32412748	29369164	74830552	19068868	140652800	42854672	31580462	30843746	44386464	31931912	25348452	41577484	42806420	25005532	23718036	37358400	16925730	13475128	25627280	18092974	25037274	12946107	14166238	19464690	17013048	31914612	33932080	19686442	47462728	12439817
3458	2-hydroxyhippurate (salicylurate)	Xenobiotics	Benzoate Metabolism	18281	LC/MS Neg	1869	2184	194.046	487-54-7	10253	9835	C07588	HMDB00840	239488	229765	186912	159909	148117	159764	117287	131393	479415	106060	1077232	226591	350815	294282	840927	89704	194667	348683	247434	21076	97964	186191	483864	189457	210883	1855512	264258	124776	56191	121122	723217	73827	1199146	274865	195566	152127
4017	2-hydroxyibuprofen	Xenobiotics	Drug	43330	LC/MS Pos Late	100004169	807	205.122	51146-55-5																								823264											467662
1394	2-hydroxyoctanoate	Lipid	Fatty Acid, Monohydroxy	22036	LC/MS Neg	100000743	3736.8	159.103	617-73-2	94180	84994		HMDB02264	347612	453739	460982	500291	407454	743713	417199	647828	631673	254352	372412	528004	731403	480626	302180	363888	347829	548245	395644	681012	520447	333660	901027	194838	208740	335221	366882	148502	344976	405143	340399	490975	445842	554035	197875	545159
1398	2-hydroxypalmitate	Lipid	Fatty Acid, Monohydroxy	35675	LC/MS Neg	100001579	5511.2	271.228	764-67-0	92836	83805		HMDB31057	54208612	45372392	35626432	33614364	41940568	35146340	45200236	42593176	31031264	56373540	39710312	36794960	57759108	38437172	32134658	41933020	32235972	33768476	46226204	45488704	32720946	30228886	43468704	32066598	37605308	31357296	31413508	30464770	40304800	30118606	44361764	37229008	31898254	37362424	28442928	36126084
195	2-hydroxyphenylacetate	Amino Acid	Phenylalanine and Tyrosine Metabolism	1432	LC/MS Polar	235	858.6	151.04	614-75-5	11970	11476	C05852	HMDB00669				763823	1527011	1768696		973465		963407		1211716	1057887	611109	1326998	1001578	603845	608106	976467	671067	1009623	1780426	1009948		554026	816896	2249528	730001		723394	854220	369775	985058	1241773	759287	562359
1399	2-hydroxystearate	Lipid	Fatty Acid, Monohydroxy	17945	LC/MS Neg	1239	5695	299.259	629-22-1	69417	62625	C03045		17639490	11442504	8273288	11487165	9332640	7319021	11077885	12745814	10918701	16017121	12317174	10383347	15846695	11033324	10854472	10879106	10046642	6535366	11316585	13284440	6543727	10340304	9449933	9217146	8296042	8797448	8993465	8001783	9843519	9758218	11400026	9590986	8941781	10001834	6842216	8381080
3643	2-isopropylmalate	Xenobiotics	Food Component/Plant	15667	LC/MS Polar	100000409	2605	175.061	3237-44-3	77	76	C02504	HMDB00402	974146	610450	4147206	527979	464386	1355375	1414171	727866	3886353	479294	6540736	1744174	944945	261852	622370	362115	398230	832227	726044	99865	240781	3738732	450218	139046			772221	97296		102510	685871	179610	361244	263639	1241374	76154
3910	2-keto-3-deoxy-gluconate	Xenobiotics	Food Component/Plant	48141	LC/MS Polar	100005946	1900	177.04	17510-99-5	161227	141630		HMDB01353	6881601	5167557	8249583	15824490	6289559	6408461	4928970	11902166	14699016	3576688	12277630	9913796	3103891	6759306	5895979	3588247	5642691	12476382	9606502	3235453	9924467	5754424	8020831	3195940	4354280	4201869	4875921	4782087	2997352	3173534	3517210	3318687	5948237	7362663	1873853	3488252
2125	2-linoleoylglycerol (18:2)	Lipid	Monoacylglycerol	32506	LC/MS Neg	100000987	6250	279.233	3443-82-1	5365676	4517636		HMDB11538	2965835	1212463	1016922	413598	971672	978555	1118791	802085	1326123	252961	1721036		1217426	1098995	1478069	1133577	1356622	868473	858504	1977141	1535764	2240850	3573282	3903511	1933480	1707373	3515437	2716054	2656675	3037985	3240341	1690815	1841912	2720264	2728139	2428161
4013	2-methoxyacetaminophen glucuronide*	Xenobiotics	Drug	33161	LC/MS Neg	100001795	1633	356.099														327942									884319	2280413	90673
4006	2-methoxyacetaminophen sulfate*	Xenobiotics	Drug	47031	LC/MS Neg	100001793	1949	260.023														563111									1688175	3069865	256631
4451	2-methoxyresorcinol sulfate	Xenobiotics	Chemical	48445	LC/MS Neg	100006184	1863	218.997	1446269-78-8						1191097	1822152		242643			593640	266092	204378		139937				150891		81129				2121962	781493				127457					106236	41650	106641
302	2-methylbutyrylcarnitine (C5)	Amino Acid	Leucine, Isoleucine and Valine Metabolism	45095	LC/MS Pos Early	100001509	3035	246.17	31023-25-3	6426901	4932320		HMDB00378	926921	720557	670120	408760	785112	755918	2212690	1172846	1627231	654341	630843	620135		674842	554691	940729	1215817	874138	492845	400964	759971	650500	817652	499718	400761	568118	1330773	985294	618816	1204107	962198	876135	956085	2142838	379352	761663
1089	2-methylcitrate/homocitrate	Energy	TCA Cycle	52282	LC/MS Neg	100008929	575	205.035						1285242	551696	1088192	1131542	695030	703788	1051927	1150006	1579268	634924	1558573	835614	1164524	894147	877735	551079	1049694	1095987	1244836	412910	924995	831809	971404	404070	606046	510301	826013	577755	649680	597309	561190	810084	858050	951549	699557	595412
2114	2-myristoylglycerol (14:0)	Lipid	Monoacylglycerol	34383	LC/MS Neg	100001408	6230	227.202	27214-38-6	137938	121585			784306		468749		193991				628757	504138	491811				468452	237867						575407		289284					889969	887721				647762	327795
2123	2-oleoylglycerol (18:1)	Lipid	Monoacylglycerol	21232	LC/MS Neg	100000943	6500	281.249	3443-84-3	5319879	4478086			5345320	2858925	12734609	18372216	12550851	2694258	2424578	10069391	16195609	14160986	11331608	2003526	3547129	1541186	2058172	14662057	1321182	9343113	11762027	2387472	19492476	9484887	14000899	4121247	9479757	1646977	5771901		17512248	1986765	817043	16894610	14401686	4717922	12735689	15090057
372	2-oxoarginine*	Amino Acid	Urea cycle; Arginine and Proline Metabolism	55072	LC/MS Pos Early	100002784	1760	174.087	3715-10-04	558	542	C03771	HMDB04225	227642	180240	294474	292193	493914	264234	1142719	926868	1645305	177911	468441		39767	443837	282985	180019	706893	468436	414750	191936	491726	1367175	535817	372258	250510	378516	630752	768181	419231	635932	695054	547574	2107607	1687471	124234	420427
1899	2-palmitoleoyl-GPC (16:1)*	Lipid	Lysolipid	47118	LC/MS Neg	100001561	5720	568.326			21403164			572092	490253	328878	306402	319625	227910	342669	427174	561704	329686	307083	269072	393605	194258	463076	423871	295225	294703	518962	358927	516418	386649	389570	563481	389979	357615	217483	111335	508520	451751	403763	398346	356335	632479	147414	403152
2137	2-palmitoleoylglycerol (16:1)*	Lipid	Monoacylglycerol	52432	LC/MS Neg	100008953	6016	253.217						347546						150095		278979	197730	418329				311329	286076					452494	230312	343725	342021			263907		641207	285920		211601		320227	199102	229703
1896	2-palmitoyl-GPC (16:0)*	Lipid	Lysolipid	35253	LC/MS Neg	100001562	6215	570.341		15061532	21403165		HMDB61702	45730368	43797484	31096236	28827728	23164998	26444166	22450772	29076908	43949776	35311088	34655040	33010056	51068936	25784248	32201154	32652414	23548032	32023704	42673856	23674950	23375352	24994964	24031554	22311782	20443298	26462838	21351780	18979182	26589766	25512366	21935062	21982282	21663846	24626196	18656804	25974172
2118	2-palmitoylglycerol (16:0)	Lipid	Monoacylglycerol	33419	LC/MS Neg	100001048	6400	255.233	23470-00-0	123409	110006		HMDB11533	9137574	1808262	1996157				1669577	2383295	3835732	1384969	5021018	5032958	9085460		4353977	5923505	1582719	4643957	6354284	2639711	4083703	4872621	6063860	7614499	8921823	5844427				4454576	3981768		2506504	5053908	7356467	4464507
3549	2-piperidinone	Xenobiotics	Food Component/Plant	43400	LC/MS Pos Early	100004295	1675	100.076	675-20-7	12665	12144			9989579	31960018	7179037	3002379	13742766	7799210	16780344	5115060	7356891	10228884	17084436	8935185	11889636	5549891	9859095	18663972	23230710	13355568	7224595	4526285	8379836	12052251	3877055	8296329	5519035	4367442	6995680	5023836	5736086	21668600	4353324	7198060	17191222	5953636	7212155	6120831
4328	2-pyrrolidinone	Xenobiotics	Chemical	31675	LC/MS Pos Early	100001081	1262	86.06	616-45-5	12025	11530		HMDB02039	6493078	4323888	4646702	5356813	4365228	4397392	5046697	7160745	6596403	6187298	4606116	6079238	3541909	5992298	3691316	6061327	4686577	4951558	3627793	2834585	2350275	2150298	2377390	2988524	3162811	2924813	3092594	3184348	2959339	2680268	3628605	2780745	2532772	2299258	2410160	2381058
1939	2-stearoyl-GPE (18:0)*	Lipid	Lysolipid	41220	LC/MS Neg	100003901	6350	480.31			24769218			2675604	1401123	1398321	893234	1093369	1107219	1207617	1215256	1928608	1037860	2335295	856488	795204	726643	1134687	1881807	1088472	1268370	2287488	1101689	943482	1391602	1382207	1155801	866079	1190475	1582617	892294	1076319	900901	1295386	640494	1163764	1581903	1663728	1380333
2402	21-hydroxypregnenolone disulfate	Lipid	Steroid	46115	LC/MS Neg	100001999	3935	245.067	1164-98-3	134595	118625	C05485	HMDB04026	1433996	1376152	915703	913179	877928	1438998	928005	1252314	1313720	1206463	964169	1488841	1449892	1118108	736048	334846	741221	729380	839491	423281	1370412	684299	1479642	611198	470359	778683	1609217	708638	803813	638619	1460020	531369	1594617	2218629	642856	940659
2399	21-hydroxypregnenolone monosulfate (1)	Lipid	Steroid	37174	LC/MS Neg	100002003	4624	411.185	88378-34-1	174681	152343			67356	73624	64636	54587	26243	125148	36653	62930	108248	67242	72313	64775		26298			38954	91360		23406	115904		71716	20983	20372	51603	78021	45838	41615	22814	91310	22941	71754	109048	36547	19962
3528	3,7-dimethylurate	Xenobiotics	Xanthine Metabolism	34399	LC/MS Neg	100001398	1418.2	195.052	13087-49-5	83126	74994	C16360	HMDB01982	79893	132753	131405	92248	75728	84804	133916	42252	154825	79058	121583		65359	92098		128575		60024	58026	58113	114375	57675	162524	137298			69015	39304	89771	109043	40848		135695	113268	46629	47412
186	3-(3-hydroxyphenyl)propionate	Amino Acid	Phenylalanine and Tyrosine Metabolism	35635	LC/MS Neg	100001624	1980	165.056	621-54-5	91	89	C11457	HMDB00375	1195973	1824362	338620		338962	169171	918243	96253	209745	485188	569712	1316189	2050022	239040	197789	228875	698620	394237	580558	1081135	1730585	1208138	273933	222861	369878	237599	545145		302433	1377048	342649	509706	844045	3457017	303297	164098
182	3-(3-hydroxyphenyl)propionate sulfate	Amino Acid	Phenylalanine and Tyrosine Metabolism	45415	LC/MS Neg	100005391	1294	245.013	86321-32-6	187488	162993			52863	108545					145509			44296	85109	96332	170919				100641	25205	67798	68070	152574	110256			16901		42163		14328	165437		39779	68702	584300
133	3-(4-hydroxyphenyl)lactate	Amino Acid	Phenylalanine and Tyrosine Metabolism	32197	LC/MS Neg	240	1379	181.051	6482-98-0	9378	9010	C03672	HMDB00755	27586386	15241059	28156618	31597296	16694642	29385922	25163192	28142672	35457840	10191609	39094792	20821594	9293030	8244659	25598742	11485899	15705426	20167134	16074805	9182022	24278332	34059608	26225588	9372723	13738919	12946044	19570746	5056810	12898554	11865842	9292605	11782082	23136016	28728542	8203017	6820871
4007	3-(cystein-S-yl)acetaminophen*	Xenobiotics	Drug	34365	LC/MS Pos Early	100001797	2420	271.075		5233914	4403253											632541									632541	1083030	289138
4008	3-(N-acetyl-L-cystein-S-yl) acetaminophen	Xenobiotics	Drug	45721	LC/MS Neg	2048	2094	311.071	52372-86-8	83967	75765											274297									4097503	3035291	624179
4348	3-acetylphenol sulfate	Xenobiotics	Chemical	48693	LC/MS Neg	100004326	2477	215.002			16230535			59077	148161	86341	14768	110941	23118	99498	31602	77015	373559	102128	51023	56667			232038	72586	143027	130905	16961	102924	131946	87017	16070	5773		367323		38970	224419	59767		87284	502687		61874
3334	3-aminoisobutyrate	Nucleotide	Pyrimidine Metabolism, Thymine containing	1566	LC/MS Pos Early	1114	2215	104.071	10569-72-9;214139-20-5	64956	58481	C05145	HMDB03911	1994577	1926855	1235961	3185148	2883035	1689851	1756927	2951759	3062326	2528090	1709973	1885304	4512254	2179749	3257017	2386114	1364476	2439343	3231904	515283	1303243	2807584	1942417	2277936	1029372	1778509	1888561	3154334	1899925	1662108	1429295	512596	9217655	3857613	4454485	1686864
1256	3-carboxy-4-methyl-5-propyl-2-furanpropanoate (CMPF)	Lipid	Fatty Acid, Dicarboxylate	31787	LC/MS Neg	100001178	2840	239.092	86879-39-2	123979	110498		HMDB61112	37147580	60769388	78199576	21016204	78421064	40011464	101299840	15061924	30917930	23145404	108493952	23181556	19402436	40510872	78324840	24846656	48445460	82424856	38258896	1151682	32320538	59182460	38079568	9648140	7183561	17106434	17816396	14873098	30572458	30314256	4439705	26586358	33121470	3906255	13209463	28198398
307	3-hydroxy-2-ethylpropionate	Amino Acid	Leucine, Isoleucine and Valine Metabolism	32397	LC/MS Neg	100001170	975	117.056	4374-62-3	188979	164207		HMDB00396	2062782	1077422	1388240	1763224	1574894	2154255	1095149	1718221	1942346	1109546	2069152	1653102	1969822	1222253	1684164	1600095	1669309	1310143	1026970	1262517	1196333	1281453	2220671	607542	951229	836166	1358076	815113	1021920	1119275	945736	1276963	1589467	1904503	885822	809092
2335	3-hydroxy-3-methylglutarate	Lipid	Mevalonate Metabolism	531	LC/MS Polar	112	2700	161.046	503-49-1	1662	4573695	C03761	HMDB00355	8491074	5140894	15461478	8834282	6143872	8001813	11725287	8697711	18737446	7868336	12850205	9703775	10345322	4641573	9345720	4155555	3636969	13115806	9027678	5529500	6681147	8246108	9730904	3452316	5738976	4603786	4671531	4792049	3903478	4671131	2775258	6326689	9563907	11030202	3827750	3662902
1389	3-hydroxybutyrate (BHBA)	Lipid	Ketone Bodies	542	LC/MS Polar	254	1443.3	103.04	625-72-9	441	428	C01089	HMDB00357	3723804	6352109	6612148	6165797	2823993	26879508	16073189	7218432	7350189	6758201	5491556	14498121	264370192	24190046	6001800	6266881	8156380	9185173	11525974	3178311	6696888	6647567	23358312	4233943	5150830	4135476	5871740	5249359	4924884	3493031	21541768	10406564	2997446	5173046	8294470	4316731
1336	3-hydroxybutyrylcarnitine (2)	Lipid	Fatty Acid Metabolism(Acyl Carnitine)	52984	LC/MS Pos Early	100009271	2340	248.149						135432	91013	218372	403788	103505	388541	297972	319360	828242	93533	164682	248349	489538	129598	201141	94578	276831	379976	261674	85072	137563	230744	838683	66659	90463	54301	132980		41725	83380	78475	103634	327750	875673	55580	49293
3541	3-hydroxycotinine glucuronide	Xenobiotics	Tobacco Metabolite	43470	LC/MS Neg	100004494	1745	367.115	132929-88-5	183115	159230																													65844				19575			48599
1404	3-hydroxydecanoate	Lipid	Fatty Acid, Monohydroxy	22053	LC/MS Neg	100000997	4634.7	187.134	5561-87-5	26612	24790		HMDB02203	2663535	1710838	3931981	3360198	2401048	4026191	2001241	2729589	3176247	2226223	556710	2380443	4681745	4541680	1909665	1637948	2668328	2980996	3261428	951490	925382	798971	5622502	984926	646431	747992	557468	521272	847438	926605	1431524	569653	714737	1153015	590807	580044
1402	3-hydroxyhexanoate	Lipid	Fatty Acid, Monohydroxy	53230	LC/MS Neg	100006367	1725	131.071	10191-24-9	151492	133518			265151	571356	606102	610554	692557	705056	737118	632689	786499	364989	417035	630173	3107296	848183	499090	730920	1012427	721206	564634	292955	635573	510495	2025067	289741	427675	212044	351764	272764	206989	478524	635921	448719	801298	1103768	328420	339452
3459	3-hydroxyhippurate	Xenobiotics	Benzoate Metabolism	39600	LC/MS Neg	100002122	1687	194.046	1637-75-8	450268	396603		HMDB06116	1687592	4318703	592511	155109	1063896	311297	2365914	204578	374352	794927	1925279	1773998	3463229	469264	426405	616232	1111622	1615407	786549	1649140	3073040	1884965	577680	347143	1511204	683918	1196561	130363	883656	4925918	285259	839081	911178	6341261	696955	235077
324	3-hydroxyisobutyrate	Amino Acid	Leucine, Isoleucine and Valine Metabolism	1549	LC/MS Polar	111	1619	103.04	2068-83-9	87	10140307	C06001	HMDB00336	11736643	5452008	8971339	5294725	7130139	10122991	41917628	20473224	15440955	12965855	9086127	8152940	28710698	8268484	12190165	10018036	14787585	9064975	3709668	3327312	7052581	5924927	6413753	3957431	4150576	3607046	9342781	3601324	6571343	6223133	4598858	9688257	18205554	17526486	4772676	3014681
1406	3-hydroxylaurate	Lipid	Fatty Acid, Monohydroxy	32457	LC/MS Neg	100001112	5175	215.165	53941-38-1	94216	85026		HMDB00387	341352	1050380	1824100	1273853	717912	2414798	511524	643330	657663	347913	298571	1400780	4041074	1535696	500729	1157506	1354243	3021368	1712392	817195	788409	1226775	6749419	802617	639988	233551	470097	325458	784182	534655	2516730	294741	593937	870211	588064	307975
1403	3-hydroxyoctanoate	Lipid	Fatty Acid, Monohydroxy	22001	LC/MS Neg	100000773	3446	159.103	88930-08-9	26613	24791		HMDB01954	270523	748765	682602	651743	636127	879278	426587	629633	569854	664724	157186	917717	2790898	1154175	466688	986854	809235	860260	801178	326878	607204	307061	3096244	336863	326090	173943	242631	490238	231769	271097	659229	286086	512140	735110	343292	435986
4452	3-hydroxypyridine sulfate	Xenobiotics	Chemical	48448	LC/MS Neg	100006098	1595.5	173.987	1955-23-3		16232314			1438423	2653170	5217943	7390721	10905039	824164	6516370	1888287	421492	15951410	2975432	494528	2338938	2697186	921486	16263495	536200	1613409	5660930	1029485	3902999	6017025	3300229	361830	186594	1331400	16300854	113770	1581658	2152998	4141610	104042	1314358	11707435	38682	4536628
1405	3-hydroxysebacate	Lipid	Fatty Acid, Monohydroxy	31943	LC/MS Polar	100001145	2411	217.108	73141-46-5	3017884	2285525		HMDB00350	103952	173537	181713	266499	224102	329076	100557	281088	394766	91494	124701	348019	2117761	147121	115532	118879	106088	661736	217448	91169	294787	141695	1892985	45713	82709		133537	122991			233507		235196	492308	105556	218001
228	3-indoxyl sulfate	Amino Acid	Tryptophan Metabolism	27672	LC/MS Neg	100000467	2222.2	212.002	2642-37-7	10258	9840		HMDB00682	12337935	16115258	17096142	32778778	45322456	19029882	47804188	14879802	13215405	40214496	51540752	37703632	16910152	26795116	25346872	74213592	47444832	29436840	36436776	24963196	21960422	18534722	20617302	14404902	12124396	21514566	38057228	30107756	21073422	55184856	25286052	28638774	19994408	50704192	13096105	24447138
3512	3-methoxycatechol sulfate (1)	Xenobiotics	Benzoate Metabolism	48763	LC/MS Neg	100006375	2163	218.997						707511	7865096	8148054	597841	1243846		965041	3859407	1642575	747916	1429178	8195198	223873	458440	406467	1941778	904035	1531193	2711708	721387	1092850	7721582	2643047	272687			2453164	397242	1327942	1047341	559659	1728052	327488	1374522	207384	472127
3513	3-methoxycatechol sulfate (2)	Xenobiotics	Benzoate Metabolism	48752	LC/MS Neg	100006376	2200	218.997						82989	136570	87231	89934	115076		108216		87237	226453	307365	225040	133617	146953	87316	139545		151814	295389	57749		96169					219447	115986		98944		66771	61628	136275
158	3-methoxytyramine sulfate	Amino Acid	Phenylalanine and Tyrosine Metabolism	44618	LC/MS Neg	100004634	1722	246.044			21233674			111827	32642	57278	53642	25905	35533	109340	60485	118733		88116	68192	15152		70446		22698	41233	59561	26835	58626	119331	56949	19348	28910		42651	17260	28875		37319		44973	68033	33258	46873
156	3-methoxytyrosine	Amino Acid	Phenylalanine and Tyrosine Metabolism	12017	LC/MS Pos Early	1342	2555	212.092	300-48-1	1670	8948		HMDB01434	221890	492823	166394	230961	278989	229761	207115	370309	195026	375237	212803	359481	382378	199196	319778	296398	256510	218292	169138	315488	212971	252248	226867	232394	268720	239830	407072	379117	213933	251770	294663	270901	258049	317075	271802	254212
3487	3-methyl catechol sulfate (1)	Xenobiotics	Benzoate Metabolism	46165	LC/MS Neg	100004112	2790	203.002						639128	1027721	1105778	1480597	1965998	533959	1259727	428235	313340	2848949	1474662	91065	1060735	911172	279915	2207728	309315	695252	1338945	593726	1148826	2755671	1163507	140191	42351	523800	6413628	68814	355680	477788	1161243	171285	505035	4579322	33112	1313384
3488	3-methyl catechol sulfate (2)	Xenobiotics	Benzoate Metabolism	46164	LC/MS Neg	100004110	2860	203.002						30980	84373	62171	26484	155342		88714		24660	373006	87039					175104		14228		16518	19493	105752	20957				312228				33326			224389		53561
319	3-methyl-2-oxobutyrate	Amino Acid	Leucine, Isoleucine and Valine Metabolism	44526	LC/MS Polar	100000936	911	115.04	3715-29-5	49	48	C00141	HMDB00019	3208626	7968240	4481796	7456269	14061036	2628780	15933331	12228892	18636454	2124290	6909365	718695	314016	10476330	1353561	3716679	13443143	4647445	5759936	12672701	6759106	18384790	16306306	11879798	7622824	6934045	10708121	11262327	6450738	5393852	20794572	12268861	17168874	15434297	2321866	7038789
299	3-methyl-2-oxovalerate	Amino Acid	Leucine, Isoleucine and Valine Metabolism	15676	LC/MS Neg	100000036	2064.2	129.056	1460-34-0;51829-07-3	47	46	C00671	HMDB03736	27386090	49515616	20223866	25848830	31452804	15626596	50649988	38899052	48135976	26860712	21355014	7508556	8668130	39231340	13996486	25806674	32097850	28117200	23781656	46175280	27200918	46107804	42132280	39919244	26746876	31867878	49233500	28704558	36142580	30971052	44964272	69436048	34438200	61524116	14437935	25061480
1238	3-methyladipate	Lipid	Fatty Acid, Dicarboxylate	36749	LC/MS Polar	100001765	2865	159.066	3058-01-03	12292	11789		HMDB00555	342380	365603	807495	455605	482779	505559	718266	408649	488796	245307	786217	685900	1010404	449011	749611	282774	310081	669195	956691		679120	370487	1299950	125265	293697	250875	291427		329232	82286	118263	167210	511772	438329	288087	213140
283	3-methylglutaconate	Amino Acid	Leucine, Isoleucine and Valine Metabolism	38667	LC/MS Polar	100002458	2579.6	143.035	5746-90-7	1551553	1267861		HMDB00522	1190150	494703	1447789	1045002	708853	1384800	1622828	1223920	2846801	628613	2148764	1848009	806675	298603	1436512	574838	483472	1430578	1150753	206214	1200122	1101972	962547	361808	465154	515170	725722	503103	606088	386164	443368	432726	1015660	966548	611683	388330
287	3-methylglutarylcarnitine (2)	Amino Acid	Leucine, Isoleucine and Valine Metabolism	46548	LC/MS Pos Early	100005850	2675	290.16		128145	113619		HMDB00552	128760	215367	199189	222136	140947	280373	95550	144152	346853	198129	314263	263755		59653	291688	166323	135229	205909	125250		162749	192924	292196	150425	21795	134994	132388	25626	89165	143558		53406	151078	134585	193316	67699
66	3-methylhistidine	Amino Acid	Histidine Metabolism	15677	LC/MS Neg	100000042	906.3	168.078	368-16-1	64969	58494	C01152	HMDB00479	1396039	7269808	3212117	7353947	3325716	3861064	9727867	1926795	8584100	7770191	7350186	17019960	29248398	7852923	5759087	8767412	12222447	11116372	1866073	5261048	1429250	1985914	2217394	10707053	3805789	5275203	6814685	14798294	1217981	29312006	1510828	19931444	15821161	3356149	3328042	7017895
3531	3-methylxanthine	Xenobiotics	Xanthine Metabolism	32445	LC/MS Neg	100001108	1700	165.042	1076-22-8	70639	63805	C16357	HMDB01886	2036530	1392659	2933870	1683715	729904	2325077	1861466	1466253	4055795	1400465	3664494	464428	1335692	2706533		1858470	290689	1397905	5450080	1254517	3378178	1713457	6304935	2377329	164687	582688	1926787	425261	920961	1237326	849484		3562015	2729184	499622	1152638
188	3-phenylpropionate (hydrocinnamate)	Amino Acid	Phenylalanine and Tyrosine Metabolism	15749	LC/MS Neg	100000010	2860	149.061	501-52-0	107	10181339	C05629	HMDB00764	1021920	302445	1079875	1632710	1060394	828791	1391488	631439	452263	2750739	3662806	1377984	1972055	2191495	1245958	1371924	1286292	262661	3278962	1015549	601717	875998	534899	1389127	727106	1839711	877945	842273	402218	298354	588112	823266	166918	1961293	1044368	686086
40	3-sulfo-L-alanine	Amino Acid	Alanine and Aspartate Metabolism	47089	LC/MS Polar	382	2890	167.997	498-40-8	72886	65718	C00506	HMDB02757	664729	657387	457525	269535	128989	371087	217822	105835	316158	747979	469825	1023214	673453	238325	816313	573642	266015	426344	581917	90187	316930	44565	98754	81472	124046	104657	206826	86136	148284	235673	125803	124610	77919	34542	245322	350592
3302	3-ureidopropionate	Nucleotide	Pyrimidine Metabolism, Uracil containing	3155	LC/MS Pos Early	1053	875	133.061	462-88-4	111	109	C02642	HMDB00026	443485	523915	787826	503013	360056	580359	685159	665520	1193517	471937	701258	1279706	240027	562118	492636	336496	691429	528020	627133	385426	443410	498340	373464	235192	375684	364122	355279	446510	140746	264399	262518	495663	593838	351155	403048	287909
2585	3b-hydroxy-5-cholenoic acid	Lipid	Secondary Bile Acid Metabolism	43507	LC/MS Neg	100004182	5205	373.275	5255-17-4	92997	83950		HMDB00308	30932	81418			35070		50026	58711		55162	30654	50040		95686		43237	54810			77099		34210	63127	35677	45956		54632		21078		88659		56450		33487
2359	3beta,7alpha-dihydroxy-5-cholestenoate	Lipid	Sterol	36803	LC/MS Neg	100001611	5275	431.317	115538-84-6	3081084	2338764	C17335		1005161	1752637	745027	928172	970660	1299607	1729828	1232246	963468	738923	745957	990642	2201572	1937765	459542	1320308	1450159	1360780	533733	1419911	1047676	776285	1382076	982894	1172153	1028080	583693	2292865	312806	806421	1486838	1935811	2221603	1473601	685482	1545220
2360	3beta-hydroxy-5-cholestenoate	Lipid	Sterol	54805	LC/MS Neg	100006370	5398	415.322	6561-58-6					2089292	2207744	1415538	1226092	1219644	2131123	1475468	1868195	1567981	1083351	1085737	1450980	2127830	1191669	900721	1545290	1731703	2547513	746231	2088517	2096217	1248903	2350051	1056659	1489591	1067053	2189640	1189846	822222	1324313	2825891	1514356	2624649	2367655	685499	1592746
417	4-acetamidobutanoate	Amino Acid	Polyamine Metabolism	1558	LC/MS Pos Early	1113	1350	146.081	3025-96-5	18189	17180	C02946	HMDB03681	1488002	557959	6136345	2606561	433546	3688726	666418	3317367	1333802	1779318	3181910	4003154	1684774	778078	3182243		2621187	1323327	916038	234290	2445212	9153090	5577022	1045600	714092	1905709	208511	304340	635474	207843	400920	1576890	1243237	328125	1115828	442203
4011	4-acetamidophenol	Xenobiotics	Drug	12032	LC/MS Neg	1383	2173.7	150.056	103-90-2	1983	1906	C06804	HMDB01859									12847195									16543391	10642211	3830801
4012	4-acetamidophenylglucuronide	Xenobiotics	Drug	15736	LC/MS Neg	100000043	1400	326.088	120595-80-4	83944	3239926		HMDB10316									18848228									2682857	4232861	10666139					19844	3613		33194
4009	4-acetaminophen sulfate	Xenobiotics	Drug	37475	LC/MS Neg	2049	1792	230.013	10066-90-7;32113-41-0	83939	75741	C06804	HMDB59911									30811578									64315308	113749240	12614912
4031	4-acetylphenol sulfate	Xenobiotics	Drug	44620	LC/MS Neg	100000711	2375	215.002		4684006	3872009			145998	69125	125235	99934	52954	107117	123151	82358	297059	133543	944403	511614	46075	40926	244387	59497	104124	189911	129319	21321	96030	187304	143040	60927	24106	54895	139164	54532	12588	49833	95984		99426	97954	40468	48944
3873	4-allylphenol sulfate	Xenobiotics	Food Component/Plant	37181	LC/MS Neg	100001868	3805	213.023						855401	5230175	3638463	2332175	265725	1704961	4853193	11721701	1356111	3074203	1934049	1366649	1391711	2650837	1612444	2369592	714401	2795833	2192677	3245251	2083929	2683278	1958198	3596650	1207404	2007437	986259	1777515	1287415	1346357	4813517	4313987	701717	741233	700261	1212735
2370	4-cholesten-3-one	Lipid	Sterol	38125	LC/MS Pos Late	100002227	2520	385.346	601-57-0	91477	427	C00599	HMDB00921	1501340	1117873	1834368	2486585	1073353	2132455	1669179	1579764	2062173	1733391	1484371	2042400	2606202	1759006	2038779	1474887	1243567	1817409	2507900	726022	1810003	706057	995382	723672	559601	990144	799958	602053	1032009	907858	750277	705377	603243	782981	752380	697959
3499	4-ethylphenylsulfate	Xenobiotics	Benzoate Metabolism	36099	LC/MS Neg	100001756	3580	201.023	123-07-9			C13637		1109248	879608	2935456	598139	4374274	622578	401218	473408	884734	1134184	28727496	53345512	1827196	483986	2153705	1200081	2346846	2633455	1950502	1076949	1922926	12358439	8409505	379328	2941180	1013259	1900272	524105	800548	902958	1185771	323015	509606	1755978	278427	601663
421	4-guanidinobutanoate	Amino Acid	Guanidino and Acetamido Metabolism	15681	LC/MS Pos Early	100000096	2320	146.092	463-003;463-00-3	500	486	C01035	HMDB03464	2561065	1097045	1771374	1199330	450225	2026575	1488680	1001992	2755133	2265402	3469995	3216308	2022901	1236250	6617580	2085106	1401379	3024446	3227273	175532	2649060	1494023	730896	515852	535666	844519	1258173	498587	1545517	2362299	1028821	1003003	1212609	1478159	1727232	2305595
1420	4-HDoHE	Lipid	Fatty Acid, Monohydroxy	52947	LC/MS Neg	100008936	5394	343.228	90906-40-4		23246766			39652032	35001084	52647504	33283870	14780216	25898100	35397164	15743860	37845220	28731154	45532792	23975416	35473320	38744168	42487536	29064062	31573216	45160992	35970336	1026758	12232799	554995	6419656	4358149	3917773	5239944	3579481	2509309	5458099	7327411	1684985	8564166	584858	1346444	9607087	7043591
1449	4-hydroxy-2-nonenal	Lipid	Fatty Acid, Oxidized	38309	LC/MS Neg	143	4745	155.108	75899-68-2;128946-65-6	1693	1630		HMDB04362	1723945	1209735	3004540	2257016	646773	1661476	692379	601610	2272790	3097244	955129	1193173	1460606	1858960	2215390	1430111	1017445	1300024	3233382	194610	1977638		448943	333348	233246	635422			368739	520777		417517	191368		326512	511182
4446	4-hydroxychlorothalonil	Xenobiotics	Chemical	48441	LC/MS Neg	100006082	4427	244.908	28343-61-5	34217	31530			1081893	1413138	1322132	995984	404705	887679	741014	720032	995033	1175610	1321521	1188668	757261	902021	1861404	1602216	978264	784731	1249357	1312706	732805	960222	407332	201434	1089757	1826133	827211	741684	1048472	446526	722994	1311787	1402733	714583	373769	993804
3460	4-hydroxyhippurate	Xenobiotics	Benzoate Metabolism	35527	LC/MS Neg	100001423	1475	194.046	2482-25-9	151012	133104		HMDB13678	530415	995117	723032	460266	1118366	357803	1296446	363524	834575	532166	1896702	799141	502697	269053	910778	657137	717664	1812080	1670269	419962	853420	563799	859938	508655	560494	269914	652080	646469	254080	943047	215770	574657	758906	1209696	592248	442673
119	4-hydroxyphenylacetate	Amino Acid	Phenylalanine and Tyrosine Metabolism	541	LC/MS Neg	144	1361.1	151.04	156-38-7	127	3881560	C00642	HMDB00020			266513	432857	327212	317524	511179	341525	467102	284188	766787	427373			303096	520529	303437		341509		309882	182701	399526				2335489		253783	143374			240814	280560	255198
871	4-hydroxyphenylacetylglutamine	Peptide	Acetylated Peptides	55017	LC/MS Neg	100010850	1650	279.099						160976	157684	222947	174598	156680	194670	157575	235984	252333	156289	256037	177332	204222	163564	240095	207700	206912	205013	224737	27255	57675	150089	102220	39960	52687	34172	234868	67317	57240	82255	40149	37543	64775	91421	64039	54349
131	4-hydroxyphenylpyruvate	Amino Acid	Phenylalanine and Tyrosine Metabolism	1669	LC/MS Neg	1141	1690.1	179.035	156-39-8	979	954	C01179	HMDB00707		99322	90045	62647	65258	80684	105229	90680	155521	75499	28955				82936		49039	51968		94614		203045	103745	68622	44734		64096	84288	44257		73963		129367	131413
81	4-imidazoleacetate	Amino Acid	Histidine Metabolism	32349	LC/MS Pos Early	100001207	2055	127.05	645-65-8	96215	86856	C02835	HMDB02024	234309	160358	352171	274026	307796	400164	265748	316158	390744	367455	443159	356939	327794	282175	351869	294530	190647	300725	340827	177130	222239	163659	246269	109951	138690	146230	457666	149499	102468	150103	194136	284581	88329	335060	125521	196542
265	4-methyl-2-oxopentanoate	Amino Acid	Leucine, Isoleucine and Valine Metabolism	22116	LC/MS Neg	100000551	2170	129.056	816-66-0	70	69	C00233	HMDB00695	36418516	69188256	30899934	42692032	43327336	20783384	100378160	53393400	85215944	27344408	24273818	6687212	3638584	49595732	15162056	25274422	48971120	40952956	35642072	58560844	31248886	63451744	57904056	44853596	37383884	44848704	77640872	41084108	45986496	41574260	68198888	113329920	54501276	81600472	14117585	31880850
4443	4-methylbenzenesulfonate	Xenobiotics	Chemical	43592	LC/MS Neg	100002390	2350	171.012	104-15-4	6101	5876	C06677		29254	41170	25371	40159	26663	20675	23378	20495	19562	30250	37345		27081	30627	36798	21958	32884	83189824	17680	33612	18171		29198	19971	27009				21015	32105			20632		18796	15244
3489	4-methylcatechol sulfate	Xenobiotics	Benzoate Metabolism	46146	LC/MS Neg	100004111	2665	203.002						4888775	2399498	4479195	1878783	9173319	4419577	6326348	4380347	1419110	5756809	16789324	8015415	2790716	3386668	9363163	11267343	4471018	1491519	3538632	5013791	2835948	3990737	3359653	7781636	16200284	4742833	7001466	14108407	7123802	17534844	4119378	16971380	4978827	4102241	5635969	4319963
3901	4-vinylguaiacol sulfate	Xenobiotics	Food Component/Plant	48442	LC/MS Neg	100006126	3354	229.018						107956	477677	404124	340191	1391514		559546	171971	176512	1958829	346734		204970	224657	167272	1350342		305541	242093	33238	179795	403331	224273			50311	2088171		141394	37576	378088			1647969		528075
3500	4-vinylphenol sulfate	Xenobiotics	Benzoate Metabolism	36098	LC/MS Neg	100001755	3320	199.007	2628-17-3	6426766	4932200	C05627	HMDB04072	4674694	8528271	6342314	3156663	2705162	8202131	2734362	2074846	5043426	4839116	32826220	5029474	4688316	3415104	6284924	1139496	1186080	5951439	5195739	1406000	2455205	5631398	3430179	3932892	1932132	1448761	11024076	1829341	1825806	5768158	4954918	1062210	818435	7389155	1528357	3104546
3332	5,6-dihydrothymine	Nucleotide	Pyrimidine Metabolism, Thymine containing	1418	LC/MS Pos Early	158	1280	129.066	696-04-8	93556	84456	C00906	HMDB00079	322090	860026	280437	463079	535340	429059	643567	539537	342651	548604	287479	270066	578714	534980	338250	588762	653944	654042	366565	685921	463669	499368	696013	609680	723019	477086	574571	709753	333069	543686	465010	583866	759824	955161	751718	389000
93	5-(galactosylhydroxy)-L-lysine	Amino Acid	Lysine Metabolism	43582	LC/MS Pos Early	100002462	2755	325.161	32448-36-5					163346	154791	153775	149643	195264	163651	135620	175574	168657	155313	119132	161206	152628			143657	155018	171582	147684	129719	108520	120469	153800	98792	151104	138450	181347	153950	127524	132104	120358	90873	462442	220469	109570	161939
3533	5-acetylamino-6-amino-3-methyluracil	Xenobiotics	Xanthine Metabolism	34424	LC/MS Polar	100001403	1710	197.068	1196153-01-1	88299	79659	C16366	HMDB04400	11445474	4762852	6318441	17961140	8213702	8110269	10344737	1264715	3605352	6287954	22699500	1007818	6439409	4269120	600678	7482766	354423	4978376	12107574	8088593	5601834	15979909	7490008	4458787	1226269	4329287	19756158	2131047	14871198	3360753	2022976		11411179	30171496	1191749	5246165
3534	5-acetylamino-6-formylamino-3-methyluracil	Xenobiotics	Xanthine Metabolism	34401	LC/MS Polar	100001402	1424	225.063	85438-96-6	108214	97287	C16365	HMDB11105	156642	201786	114991	166688	152101	154633	422660		191968		350104	43791	182168	116432		85008		96162	222156	259914	360622	1187789	242696	165314	161697	93454	662448		472468	126397	203503	78248	809147	2622425	308552	492841
212	5-bromotryptophan	Amino Acid	Phenylalanine and Tyrosine Metabolism	53242	LC/MS Neg	100009338	3525	280.993		96735	87339			361114	738642	376587	276164	350477	283049	340956	401519	291256	537278	233797	403520	302047	337490	272597	296431	363313	344983	336455	444153	348537	255711	321862	427994	272773	399197	378146	402914	619556	435756	482786	279102	478613	312714	583819	359957
1103	5-dodecenoate (12:1n7)	Lipid	Medium Chain Fatty Acid	33968	LC/MS Neg	100001232	5224	197.155	2430-94-6	5312378	4471803		HMDB00529	2002673	2089714	5755877	5271533	1680331	14257168	655766	1021924	3807787	1116254	1515523	3364971	16993884	2594102	1930141	2050116	2081294	9799986	7272057	2963497	7295563	2375056	11065584	1226836	2403480	938894	517463	910158	2009566	2523271	7265089		1620530	3643438	1384320	1226199
1506	5-HEPE	Lipid	Eicosanoid	46297	LC/MS Neg	100002135	5316	317.212	83952-40-3	6439678	4944072		HMDB05081	11007095	7242517	45155120	10452537	3719212	11007555	10019059	2772222	10363961	6499250	29155706	13419316	12715150	12076438	17712526	7142363	8024956	14167728	11416000	237121	5602138	397519	2390981	1449825	728493	1313936	867972	435172	2742816	2084494	476353	4662742	180323	600169	4200477	3457307
1512	5-HETE	Lipid	Eicosanoid	37372	LC/MS Neg	100002137	5382	319.228	73307-52-5	5280733	8038582	C04805	HMDB11134	156303840	76585824	103346816	128480696	28002220	123658832	57427148	48616532	100118072	109429064	130397920	136556752	200602656	109426312	133268776	113779656	68916144	97127776	158980096	5854682	40566364	1147730	17151866	15343454	18771428	24042144	12511167	6540493	33558992	21199210	8377346	21532580	1599111	9233725	32985944	24626964
1412	5-hydroxyhexanoate	Lipid	Fatty Acid, Monohydroxy	31938	LC/MS Neg	100001148	1267	131.071	44843-89-2	170748	149280		HMDB00525	165707		95001	280737	114289		157582	85196	281014	201180	357753	223866	523376	207464	199753	120414	48789	125845	135829	101332	129694	148065	168602	140840	51389	114941	96527	30583				207652	97786	183414	143514	87286
226	5-hydroxyindole sulfate	Amino Acid	Tryptophan Metabolism	52914	LC/MS Neg	100009042	1928	212.002									47906	49738	45279	83032			165166	65378	50965		46328		151041	89149		130267	28494		40680			27231	23998	61166	64967		145701	42077	84180		77169		56368
92	5-hydroxylysine	Amino Acid	Lysine Metabolism	15685	LC/MS Pos Early	100000054	2790	163.108	13204-98-3	1029	1002	C16741	HMDB00450	407866	329216	309607	284448	238149	311400	317112	484094	284181	989091	232951	619146	879803	210374	749382	482373	404070	357818	362758	306277	304771	222366	271529	1269868	330623	414290	465150	572869	318331	444248	276751	174465	384189	467194	333479	1595140
194	5-hydroxymethyl-2-furoic acid	Amino Acid	Phenylalanine and Tyrosine Metabolism	42040	LC/MS Neg	100003954	962	141.019	6338-41-6	80642	72827	C20448	HMDB02432	1844045		163108	264360	213342	171357		267355	376032	224009	397824	139195			227007	183790	91616	218125	252762		268865	125929	335226				277210				53338	80360	60155	256573
1522	5-KETE	Lipid	Eicosanoid	48465	LC/MS Neg	1080	5372	317.212	106154-18-1	5283159	1765	C14732	HMDB10217	4703958		1631924	1290199		1895649				3424444	2017935	6685834	15101919	636561	3281372	1561654			2172808																1208985
412	5-methylthioadenosine (MTA)	Amino Acid	Polyamine Metabolism	1419	LC/MS Pos Early	212	2752	298.097	2457-80-9	439176	388321	C00170	HMDB01173																		253941		47318	167588	248394	217464	144794	87531	91013	322058	150472	241359	143657	139005	152976	191742	286856	146391	136495
3288	5-methyluridine (ribothymidine)	Nucleotide	Pyrimidine Metabolism, Uracil containing	35136	LC/MS Neg	100001446	1778.1	257.078	1463-10-1	445408	393058		HMDB00884	556091	773533	666156	605492	520205	664692	636207	637490	410151	604854	688787	458543	868402	707551	727729	660889	663728	393134	343519	531390	688540	515788	631422	676458	552802	656215	622964	628477	610859	682904	598843	610687	602728	701136	504046	552807
431	5-oxoproline	Amino Acid	Glutathione Metabolism	1494	LC/MS Neg	1021	738.5	128.035	98-79-3	7405	7127	C01879	HMDB00267	122677344	206599328	141725776	198402320	159145312	151815632	151497344	182773104	164264720	183050848	96052328	177627920	143038560	170385936	161365248	138152816	164239664	178191216	125218544	131548528	63241540	70813264	58050628	94406136	110709152	135738352	89901456	60254972	75536464	106255224	69771240	117216144	77685936	82406392	69192168	70844696
2472	5alpha-androstan-3alpha,17beta-diol disulfate	Lipid	Steroid	37184	LC/MS Neg	100002017	4275	225.07						211296	194573		17530	470263	80988	203681	279759	19864	86955	60928	87046	530756	181239	24313	136847	173380	68178		91368	81173	158974	812193	29851	134580	307887	1131047	348139	179723	306881	991368	171855	178651	412103	51591	212686
2463	5alpha-androstan-3alpha,17beta-diol monosulfate (1)	Lipid	Steroid	37186	LC/MS Neg	100002018	4925	371.19						407884	575203	115861	255340	532345	279242	836161	463997	120299	257193	290957	238841	543759	285121	241938	437776	520911	374730	90703	1077481	209676	391870	613648	423385	418581	476469	351826	360843	664176	390124	449707	987837	204699	812353	101138	297160
2503	5alpha-androstan-3alpha,17beta-diol monosulfate (2)	Lipid	Steroid	37185	LC/MS Neg	100006005	5080	371.19						1100073	863605			2260096	759111	444027	646845		171932	190277		1724795	555910		373793	806397	639145		391065	601168	623554	3635805		450524	1929158	5312957	1223899	672370	1320781	3775147	497471	182578	1330414		1659240
2471	5alpha-androstan-3beta,17alpha-diol disulfate	Lipid	Steroid	37187	LC/MS Neg	100002021	4215	225.07						172684	243190	74788	226305	230765	262712	434710	1636178		168608	536509	138387	2063371	572145	114644	509011	196316	87002		596034	181367	161594	194551	95862	546591	216609	213337	249078	255816	179960	123835	292420	82288	219884	155663	192688
2473	5alpha-androstan-3beta,17beta-diol disulfate	Lipid	Steroid	37190	LC/MS Neg	100001987	3880	225.07	571-20-0	242332		C12525	HMDB00493	2797573	4795071	400112	872396	5863150	2299503	5505930	7922888	513539	1920513	1477761	1377619	6980155	2034202	1236750	4172423	2117706	1405566	549774	3502595	1307736	2774043	5821775	2499934	2527705	3445822	8848596	3222652	5851253	6182569	4961026	7130186	1963735	4743164	589690	2637118
2466	5alpha-androstan-3beta,17beta-diol monosulfate (2)	Lipid	Steroid	37192	LC/MS Neg	100002024	4685	371.19						149011	228726		155836	186872	221308	350004	198388	93577	101768	257486	165187	525031	178239	157525	218984	200886	185208		396681	76977	182976	122818	138857	221496	195824	160681	164738	285447	234898	270939	447444	59028	338088		147978
2419	5alpha-pregnan-3(alpha or beta),20beta-diol disulfate	Lipid	Steroid	46172	LC/MS Neg	100002015	4310	239.085		5127902	4302261			83374	95002	45940	67871	66451		51473	115675	22059	26410		80788	74533	154573	55197	29190	53426			49857	32432	58622	375944	74976			74559	56421	25870	76208	98653	36671	231677	135624	108037	61713
2418	5alpha-pregnan-3beta,20alpha-diol disulfate	Lipid	Steroid	37198	LC/MS Neg	100001988	3962	239.085						799141	1053515	1345773	571602	819720	491393	1061431	1918805	358840	825080	465267	984788	1206430	2661705	411593	813129	860795	262992	137106	780384	516088	783679	1734732	1151284	439155	689979	1106122	1305145	623915	1328482	1608518	459407	1374285	1523805	1496606	788979
2415	5alpha-pregnan-3beta,20alpha-diol monosulfate (2)	Lipid	Steroid	37200	LC/MS Neg	100002014	5060	399.221						287201	271655	430944	306943	178660	409028	263763	402661	165231	183771	343917	451039	344267	1085533	80911	295148	347201	268951	147149	300624	268260	198325	655387	277840	183710	291306	314893	284707	114606	326730	827284	135724	310377	627484	366304	357577
2412	5alpha-pregnan-3beta,20beta-diol monosulfate (1)	Lipid	Steroid	37196	LC/MS Neg	100002009	5180	399.221						221829	240029	203701	221980	151184	232960	130418	316652	119809	188149	176037	375218	366854	416709	217905	160665	217763	222853	128298	222044	233541	171722	633520	187772	142634	108862	184041	180884	107459	196403	371551	205089	267894	322241	280347	299064
4463	6-hydroxyindole sulfate	Xenobiotics	Chemical	48698	LC/MS Neg	100006260	2498	212.002						384309	595642	650730	1342661	2143278	774890	2090068	411522	396982	1926775	2185316	1373068	618854	1060452	1006789	3522618	1964406	1010595	1660918	872442	776515	743263	813718	461395	575359	949409	1428829	1283668	775499	2421660	945968	1167784	660836	2265222	430039	1092169
105	6-oxopiperidine-2-carboxylate	Amino Acid	Lysine Metabolism	43231	LC/MS Neg	100004499	964.5	142.051	34622-39-4	3014237	2282737		HMDB61705	496753	366313	1156629	273316	302976	631998	1040344	845514	564793	526506	441935	542668	591239	411610	1736362	510321	660505	452491	412060	261430	331742	439698	308363	297631	253383	162362	945330	442920	364335	434192	191180	224152	445964	552068	591105	275357
2358	7-alpha-hydroxy-3-oxo-4-cholestenoate (7-Hoca)	Lipid	Sterol	36776	LC/MS Neg	100001609	5288.1	429.301	115538-85-7	3081085	2338765	C17337	HMDB12458	1230113	2371475	1091427	1186822	2037417	1458222	1799569	1320491	1392754	890448	896676	1513044	1645054	1420428	998224	1145767	1721535	1856442	1203590	2390448	1522865	1706934	2367834	2426653	2262429	1653835	1705313	1770751	1486315	2431819	2691171	1614787	3052844	2468483	1506019	1674199
2583	7-ketodeoxycholate	Lipid	Secondary Bile Acid Metabolism	31904	LC/MS Neg	100001063	4821	405.265	911-40-0	188292	163659		HMDB00391	172472	35496	130444	121990	50572	41617		183903	37192		445382	85827		91193		65030		80246	265253	115900	62331	88057	133872	73558	90112	149890		71625	43022	33398		82589	96682	54573	166918
3255	7-methylguanine	Nucleotide	Purine Metabolism, Guanine containing	35114	LC/MS Pos Early	100001456	2175	166.072	578-76-7	11361	10883	C02242	HMDB00897	847315	1064068	867399	809847	807995	721354	1001053	862910	731819	815967	749026	838856	984737	800010	928717	730806	745360	918885	857615	964422	741148	656187	896441	833962	743704	654567	1019356	741174	759851	990933	961085	838078	891099	1492297	731966	812679
3525	7-methylurate	Xenobiotics	Xanthine Metabolism	39598	LC/MS Neg	100002241	1138	181.037	612-37-3	69160	62375			975837	533521	363113			690486	583273	213623	745139	314070	746553	102126	556940	591237			90848			384330				656672	39495		1249651	64745		776202			920439
3532	7-methylxanthine	Xenobiotics	Xanthine Metabolism	34390	LC/MS Pos Early	100001396	1350	167.056	552-62-5	68374	61660	C16353	HMDB01991	482900	514007	718979	645660	354511	624658	495700	290440	1098843	582179	997214	162257	442848	495239		487868	129427	572071	1115895	405522	933077	528364	926475	599081	118429	136499	569273	201738	340954	419863	224126		1164718	717454	182263	304043
1442	9,10-DiHOME	Lipid	Fatty Acid, Dihydroxy	38399	LC/MS Neg	179	5180	313.238	263399-34-4	9966640	8142232	C14828	HMDB04704	274438	246843	1081603	409899	153058	837296	210754	327730	567432	400400	716044	741987	429430	175812	211084	136660	178744	369227	589032	147302	303020	486276	282219	76892	173284	220026	281853	241537	121032	217379	243229	71015	104880	149240	205135	492801
3835	acesulfame	Xenobiotics	Food Component/Plant	48569	LC/MS Neg	100006203	1581	161.987	55589-62-3					67696464		26044208			52723360	59061576	13621473	21854980	1000750	9693539	29150072			10377638		1883374	438209	24993028		25995280	25406388	54231		11280		6479713	17403	172521			60493896	32149180		93167	7616277
1334	acetylcarnitine (C2)	Lipid	Fatty Acid Metabolism(Acyl Carnitine)	32198	LC/MS Pos Early	100000802	2282	204.123	5080-50-2	1	5406074	C02571	HMDB00201	57675352	46770636	83067736	166136832	58009672	107566008	110211296	158804976	242567472	65237204	68555424	94341792	145247856	67651616	92844096	50375912	127155040	151199408	109260312	32385058	60421912	109359976	260898064	34302172	36461744	44748884	85706416	15849906	30307654	42758396	62055064	63072876	124168696	352870176	20065526	31473188
408	acisoga	Amino Acid	Polyamine Metabolism	43258	LC/MS Pos Early	100004541	1813	185.128	106692-36-8	129397	114601			250665	460949	223735	217778	347603	608594	322922	329392	421775	188933	147261	543897	733753	593216	335183	360516	599360	370588	288953	352417	286304	693802	492900	536484	362876	254341	392113	614455	41681	352504	143485	164069	469024	480774	62669	213608
1070	aconitate [cis or trans]	Energy	TCA Cycle	46173	LC/MS Neg	100001359	580	173.009				C00417	HMDB00072	9612134	7504385	11038352	9562159	8260781	9312016	15668178	16749185	14974485	9345613	10972710	10513739	10475124	7536955	7377980	7505999	8672680	9951061	9379210	7766362	12231022	13044878	16222359	8145313	7053003	5328319	10705620	6949751	6538345	6430186	8116245	9103965	11423569	15644486	8042525	7769867
3220	adenine	Nucleotide	Purine Metabolism, Adenine containing	554	LC/MS Pos Early	880	2221	136.062	73-24-5	190	185	C00147	HMDB00034	238704	179416	170209	322492	152341	204592	349605	213047	235753	126520	290963	298533	233733	159505	236755	266667	155669	738793	196968	200996	247755	345233	275985	226102	132557	140955	337277	520878	237454	151052	206545	199123	350437	325666	194653	201461
1357	adipoylcarnitine (C6-DC)	Lipid	Fatty Acid Metabolism(Acyl Carnitine)	52988	LC/MS Pos Early	100006614	2558	290.16			28540385			152359	172892		111200	133673	82732		254033	208363		114727	124418	913189			151637	143876	200100	93397		163030	99266	342458				132546	59055	135169	69477	107870		160120	381751	76027
1157	adrenate (22:4n6)	Lipid	Polyunsaturated Fatty Acid (n3 and n6)	32980	LC/MS Neg	100001193	5678	331.264	2091-25-0	5497181	4445971	C16527	HMDB02226	20986414	9692813	23910312	17891948	10465395	33540148	15367115	14846097	10242835	15708249	7120242	21254780	35243628	15838800	20561114	15279706	12191262	28949966	23629934	18685674	24868924	7761625	34257940	17770914	14300402	8742618	6539590	10151960	17215026	11788598	19930920	5746697	13448609	17548596	5680071	13780186
1364	adrenoylcarnitine (C22:4)*	Lipid	Fatty Acid Metabolism(Acyl Carnitine)	57528	LC/MS Pos Late	100015850	1415	476.373						98896					56982		72818	95740								100523	205326	58737		72869	73118	91794							123771	76337		101756	106125
28	alanine	Amino Acid	Alanine and Aspartate Metabolism	1126	LC/MS Pos Early	811	1700	90.055	56-41-7	5950	5735	C00041	HMDB00161	319284768	338229472	428259680	425145216	326230656	346779840	451551072	456915008	456659584	334540288	326361664	353847552	241115584	313295200	369636640	276666496	372736704	365162912	402473792	312972640	190439232	211772224	261974736	227163760	230761824	221479680	296276480	227344144	285500160	229209552	194300144	260907840	325619904	260671024	227716384	212119440
3207	allantoin	Nucleotide	Purine Metabolism, (Hypo)Xanthine/Inosine containing	1107	LC/MS Polar	1002	1672	157.037	97-59-6	204	199	C02350	HMDB00462	15285515	14643172	29572088	25629016	10226052	25159608	14857065	15750244	24448228	32406462	11135198	29742614	20881306	23811488	31863530	23363786	14905314	24820806	27783674	5709841	22770560	7150057	10264860	6822728	4490435	7119063	7532818	5088027	5103386	10853224	7878899	8759519	8492728	6324172	4243552	10279848
3395	alpha-CEHC glucuronide*	Cofactors and Vitamins	Tocopherol Metabolism	39346	LC/MS Neg	100003101	2616	453.177	477200-36-5						33094	146335	155698				34748			36069	37246		39712				74587			21154	28419	38488		57178	18550		19939	24878				19937	25167	17448
3396	alpha-CEHC sulfate	Cofactors and Vitamins	Tocopherol Metabolism	47666	LC/MS Neg	100005972	3090	357.101						89051	93579	598755	340969	56652	43134	84331	92680		32106	94768	100823		127695				383445		103478			160981	19852	248329	78308		72224	124706			80277	90245	140886	86101
1393	alpha-hydroxycaproate	Lipid	Fatty Acid, Monohydroxy	37073	LC/MS Neg	100001723	1920	131.071	6064-63-7	99824	90191		HMDB01624	136464		110376	194756	202646	115418	38389		163233	138089	90081	109242	112140	106285		116677	192790	175149	87786	150833	77637			116712		171047		63179		49284	54943	131307	95208	89006	53671	108915
268	alpha-hydroxyisocaproate	Amino Acid	Leucine, Isoleucine and Valine Metabolism	22132	LC/MS Neg	100000706	1840	131.071	10303-64-7	83697	75520	C03264	HMDB00746	1500705	2491685	1311811	1788112	1412280	1370197	2539709	1620346	3329632	2273340	790016	1228355	1865697	1451419	1494457	1791173	1589486	1935624	979862	2690489	897876	1288021	1430779	1435219	1676784	1752055	1365514	660106	1402863	2036376	1000783	2717443	1721218	2783175	1053191	789342
300	alpha-hydroxyisovalerate	Amino Acid	Leucine, Isoleucine and Valine Metabolism	33937	LC/MS Neg	100001300	1126	117.056	600-37-3	99823	90190		HMDB00407	26766858	17889672	17179182	24251354	17609130	27033136	18346148	18593774	45608164	15157020	22713818	22889846	43837360	21284916	19039222	26718306	14860477	18765452	16768699	23563250	16652663	29550982	26114026	15373290	21084518	13372150	15396061	6334539	9953190	26271888	10064517	22849376	24352082	47152120	27744752	14928589
1074	alpha-ketoglutarate	Energy	TCA Cycle	528	LC/MS Polar	93	2700	145.014	305-72-6;328-50-7;22202-68-2	51	50	C00026	HMDB00208	12746689	23792986	45577344	73398264	76446408	37173792	153586608	79331312	207061904	7100027	31276080	14702724	8801973	50104828	9880210	8552544	78166840	22204040	38271492	26640208	7149321	16760986	11803326	8733172	20872876	28483464	8632190	20135206	7048923	9674319	13650798	10172177	37763028	22065256	3447544	6908321
3385	alpha-tocopherol	Cofactors and Vitamins	Tocopherol Metabolism	1561	LC/MS Pos Late	1105	2522	430.378	59-02-9;10191-41-0	14985	14265	C02477	HMDB01893	1508674	1211396	1139062	879007	237895	448704	328702	290026	401557	354430	1320910	950764	2181314	506253	497034	882145	275065	840750	789010	34055152	538451	88478032	19788476	21931676	39440888	12426766	47960972	64443964	55923804	1592639	38154832	8443772	71253792	49180000	22239550	1687109
2478	andro steroid monosulfate (1)*	Lipid	Steroid	32827	LC/MS Neg	100002152	3871	383.153				C04555	HMDB02759	261477	1321942	138182	349868	508118	345005	397363	481336	720321	191919	544698	255892	386988	369500	187873	224784	307333	252703	413825	228087	168032	228222	175770	171807	189027	242283	578614	192325	200568	252853	201910	221638	246009	308662	122197	109382
2453	androstenediol (3alpha, 17alpha) monsulfate (2)	Lipid	Steroid	37207	LC/MS Neg	100002026	4712	369.174						234741	491405	126761	220141	210263	621942	157085	189117	319481	243519	222653	150550	207549	304502	92212	105606	340628	301955	116110	219958	331948	149123	408862	247177	242926	621085	333488	346061	310491	300611	439509	183582	299115	347321	206623	300178
2454	androstenediol (3alpha, 17alpha) monsulfate (3)	Lipid	Steroid	37209	LC/MS Neg	100002027	5180	369.174						1616396	2238969	666106	872186	2613056	1691407	2391960	1538353	867122	2738394	2038873	1828507	1586075	1434123	905630	1975657	2308509	1935792	664278	2835192	2260131	1439042	4033896	1355799	2331962	1167597	1489863	1343965	2045772	1278358	4237912	3113077	1517495	3856331	762987	2851304
2458	androstenediol (3beta,17beta) disulfate (1)	Lipid	Steroid	37202	LC/MS Neg	100001992	3740	224.062		87120982		C04295	HMDB03818	17302286	51026892	5299455	15606923	31523110	10673618	29544374	35608440	13072679	16504638	23121590	19441036	39773600	19095474	14912929	19726052	18205738	7053586	19451650	19647704	19993890	15448677	27036080	18673680	25680826	13719983	26098078	19576218	37531836	33074804	37420364	66398660	28892870	41075868	10217658	17490206
2459	androstenediol (3beta,17beta) disulfate (2)	Lipid	Steroid	37203	LC/MS Neg	100001994	4065	224.062		87120982		C04295	HMDB03818	8249664	12168062	4465334	7421228	8033804	10059419	7419946	10444286	6729332	6262997	6611104	7191603	13882348	10775415	4837155	4394211	6292751	3640815	5745462	3635410	7799365	5867038	13707075	4469450	3998533	6025122	12608025	7325724	6673752	6779595	8093650	8247460	9263094	10394193	4897250	5970728
2449	androstenediol (3beta,17beta) monosulfate (1)	Lipid	Steroid	37211	LC/MS Neg	100002028	4500	369.174	521-17-5	13847309			HMDB03818	3303432	6019090	1290079	2846437	2852310	3474939	3515488	2219181	3455429	1898980	5539548	3840598	3881865	2931005	1368026	1478336	3432813	2566554	3506948	3461706	3623682	2251470	3274918	2097436	3924807	2936212	3981586	3875561	3087285	3250874	8308886	5417818	4684418	8621186	1163502	3957600
2450	androstenediol (3beta,17beta) monosulfate (2)	Lipid	Steroid	37210	LC/MS Neg	100002029	4500	369.174						256974	626255	185871	659920	579279	535983	410131	565932	182075	156392	404585	374548	591912	353526	363845	316075	252143	225319	430848	333083	412682	530648	648418	671795	390094	353942	262744	284704	512210	587116	481462	809928	319284	522681	444533	401887
2448	androsterone sulfate	Lipid	Steroid	31591	LC/MS Neg	100001073	5022	369.174	2479-86-9	159663	19988780		HMDB02759	12799959	26159608	5358853	9871818	24094822	14143572	30052308	15250196	2872689	14509319	12694854	14173833	19737732	15918412	8940431	20370470	20544156	13787604	4831594	33332588	8625999	13841180	19204444	20244388	14168841	16792606	16167169	10089001	15656465	14614488	17788704	21834030	9700312	20276888	6958454	15749140
239	anthranilate	Amino Acid	Tryptophan Metabolism	4970	LC/MS Pos Early	1258	2606	138.055	118-92-3	227	222	C00108	HMDB01123	66297		166818	152105	115357	137782	215383	148954	112594	223340	241471	275485	407165	88521	254434	283343	114480	141169	124197		112942		123766	49930	100526	103407	168949		107164	127605				156938	198574	151228
938	arabitol/xylitol	Carbohydrate	Pentose Metabolism	48885	LC/MS Polar	100006430	1932.4	151.061						2571456	2788903	3232756	3763368	1955767	3098766	2561496	4301447	5504897	2401471	3912813	3913750	2909100	1644755	3038299	1955821	1198917	3591085	3906625	1869177	2647631	3890543	3871928	1605362	2155683	2097796	2249637	1978132	1906882	2159902	2135215	2592407	3112567	3291867	1645298	1966350
940	arabonate/xylonate	Carbohydrate	Pentose Metabolism	48255	LC/MS Polar	100006115	2664.6	165.04						37429584	36301884	28391946	62710948	18303886	37820320	29281442	38492568	81251552	21650368	52946232	58106288	35021660	23870192	44984480	26398936	11644818	52198072	48932308	13796079	20889310	19637780	36645900	16188850	12618127	17537978	18971432	14962245	13576364	12725856	12990855	17418160	23604440	17223952	16653309	11316365
1126	arachidate (20:0)	Lipid	Long Chain Fatty Acid	1118	LC/MS Neg	893	6295	311.296	506-30-9	10467	10035	C06425	HMDB02212	22442318	13479058	22988492	11767510	12584335	24846324	15525333	12425159	12890825	12491795	13828513	22763410	40069364	21951630	14437799	15189709	17506386	25965614	21213992	19261416	20068078	12417246	39428468	13254106	11165698	11731248	17422386	9514874	10689940	17028842	22038936	7698988	8155453	22575276	12630067	11185263
1156	arachidonate (20:4n6)	Lipid	Polyunsaturated Fatty Acid (n3 and n6)	1110	LC/MS Neg	229	5535	303.233	506-32-1	444899	392692	C00219	HMDB01043	669523584	520070720	375874048	425294848	266883504	391052096	367708256	376304928	427490848	473276544	368281888	406417024	1023654784	449506976	361166592	482310400	352910880	372444448	501030976	241479344	242376960	157531792	285113568	185407424	211016048	172632496	109679512	203345664	411116768	168440544	262887712	191177184	185210272	179964112	176870000	234646208
1363	arachidonoylcarnitine (C20:4)	Lipid	Fatty Acid Metabolism(Acyl Carnitine)	57518	LC/MS Pos Late	100015837	1353	448.342						773068	634926	237404	410912	419718	480810	549329	363615	866471	627070	505787	430610	479252	512303	430071	402517	941928	1687468	418880	551341	372292	468468	439422	168132	574564	467903	385412		297476	1092712	612125	811242	493985	581421		398460
1726	arachidonoylcholine	Lipid	Phospholipid Metabolism	53261	LC/MS Pos Late	100009332	1390	390.337						2118464	798713	460974	655185	1102050	194219	384536	395488	400599	688840	587550	697642	2811496	604740	547860	1071255	256194	379114	1472773	960562	545838	601734	965078	1568074	712384	1355362	505712	794877	753977	657703	965383	2042259	1046213	632270	646987	1677860
1362	arachidoylcarnitine (C20)*	Lipid	Fatty Acid Metabolism(Acyl Carnitine)	57513	LC/MS Pos Late	100015833	1512	456.405			28639199		HMDB06460	296936	265483	199197	105812	151059	228781	281803	161738	253207	217179	132803	130725	341718	129448	104570	167403	169342	210387	174886	133175	157984	140152	357577	138287		104571	172898		131003	127602	105515	118675	161931	179199		108312
395	argininate*	Amino Acid	Urea cycle; Arginine and Proline Metabolism	57461	LC/MS Pos Early	100002769	2150	176.103	157-07-3	160437	140984		HMDB03148	1272177	546809	871487	909482	884917	1453787	1053605	1169564	2545850	975382	1310541	1158423	576273	599795	1975890	1049415	1313001	2260886	1722518	394301	1191119	2647623	1198554	901698	564356	1143892	980718	1033439	1416855	1849950	786225	814250	3926546	2178405	653970	883779
365	arginine	Amino Acid	Urea cycle; Arginine and Proline Metabolism	1638	LC/MS Pos Early	231	2825	175.119	1119-34-2	232	227	C00062	HMDB00517	338160768	285318624	239119184	165066080	221173040	222032320	328907296	201225632	241432528	428196128	275363264	344332448	533984416	415564544	384528352	348893568	378262720	236961856	242216448	263874528	304712928	358210304	251395504	418041568	417240512	292039712	351302432	701180416	524564832	329114592	271791424	357320160	448601984	334163072	606133248	297201664
33	asparagine	Amino Acid	Alanine and Aspartate Metabolism	512	LC/MS Pos Early	917	1225	133.061	70-47-3	6267	6031	C00152	HMDB00168	70541560	93248696	77281944	99025832	72549032	93412120	80561928	81924760	51512548	92151160	59101124	88894696	80826080	23526390	87575384	75255904	67620312	89531880	87679256	99899624	53497828	63298072	60938352	79027448	112204280	104511664	80576024	103957112	65226020	91804488	64293752	121258104	82726552	68044760	85679896	85103608
31	aspartate	Amino Acid	Alanine and Aspartate Metabolism	443	LC/MS Pos Early	234	1165	134.045	56-84-8	5960	5745	C00049	HMDB00191	73030488	80722336	70239864	72559952	73411784	128386608	39394752	70065896	23361996	112510128	41606668	171209120	153814128	90605848	112301992	107466728	65498976	113208128	61532996	70184480	40514428	35948852	39727884	57489000	66088260	66863664	41478996	39456128	56551624	75128832	34036528	63332192	54451804	43601284	61842712	53624920
1246	azelate (nonanedioate)	Lipid	Fatty Acid, Dicarboxylate	18362	LC/MS Polar	2029	2520	187.098	123-99-9	2266	2179	C08261	HMDB00784	959001	687888	1009735	1768896	945678	1504940	1192530	1623064	2605136	975192	1774540	2351136	2452250	661528	1124612	648409	815123	1134446	1001724	237614	683407	451834	1442603	122019	551634	442380	837060	314393	540441	503487	586797	406811	484473	644128	585564	2310373
1133	behenate (22:0)*	Lipid	Long Chain Fatty Acid	12125	LC/MS Neg	314	6745	339.327	112-85-6	8215	7923	C08281	HMDB00944	5452066	2996833	5820528	2627245	2429735	4837000	2836963	2793071	2981843	3040087	3867266	3831263	5346406	3941509	2746545	3453575	2727294	5488034	4926402	3344680	3516920	3654722	13157415	2481262	2585520	2725640	3760811	2421766	2540583	2823371	3515840	2082106	2312368	3868964	3980254	5663427
2235	behenoyl dihydrosphingomyelin (d18:0/22:0)*	Lipid	Sphingolipid Metabolism	57331	LC/MS Pos Late	100009026	3150	789.684			24846880			2960812	4037617	3447216	3286876	2274325	1843253	2735112	2047742	2816815	3363088	2412299	2873851	5142115	3038090	3300616	1521081	2710773	1717261	2249556	2908976	1609888	2751630	1900905	2156687	2431088	2112372	1293896	3580180	7929485	1777349	1861909	4037885	2950341	1995105	6916135	2207252
2238	behenoyl sphingomyelin (d18:1/22:0)*	Lipid	Sphingolipid Metabolism	48492	LC/MS Pos Late	100006294	3083	787.669						197794400	209403120	177793392	173898496	122400176	143877088	136661888	147881344	150423456	154435568	154519536	154082432	221347200	136117056	141171776	148689360	130120872	141056080	149714064	188116176	122719912	145292816	174244960	175828912	138351328	157897696	151277696	118432552	165788288	195171888	121710688	173569440	159436368	163348768	161092224	125419176
1365	behenoylcarnitine (C22)*	Lipid	Fatty Acid Metabolism(Acyl Carnitine)	57514	LC/MS Pos Late	100015832	1561	484.436			28639204								183299															109262		296292			57375							157146	91293		96428
3466	benzoate	Xenobiotics	Benzoate Metabolism	15778	LC/MS Neg	100000008	1750	121.029	65-85-0	243	238	C00180	HMDB01870	12654311	15824254	8399259	7477671	8479484	7987276	6711998	7542996	9798125	10462465	10022686	9483841	7963841	8249167	13082820	7633868	7598692	8117489	13835495	13809926	5814637	5751359	6555721	6996979	6378005	8312436	5224393	3283076	5755189	7061172	5117676	6225869	11889498	6870247	11699441	5106106
3303	beta-alanine	Nucleotide	Pyrimidine Metabolism, Uracil containing	55	LC/MS Pos Early	244	1905	90.055	56-41-7;107-95-9	239	234	C00099	HMDB00056	3658333	5298388	6173932	8081022	4065140	4463283	5916364	8431486	9793174	4507193	3547782	5868531	5782696	4078027	6166968	6055774	6207599	4647386	10388250	5350432	4691601	4094710	3699553	3823695	3793867	3969812	8808105	3969963	5896542	6111718	3647881	6120006	7036843	6853169	2890512	5822549
53	beta-citrylglutamate	Amino Acid	Glutamate Metabolism	54923	LC/MS Neg	100003271	530	320.062	73590-26-8	72715786	19992713	C20775		382018	358827	468068	314250	306194	279013	781171	1100380	790120	372589	365689	261515	491751	483330	384579	209375	801013	372922	311167	325071	310055	288272	254588	303451	255544	196385	241416	125685	193486	329434	164649	418206	246179	266674	146434	202164
3682	beta-cryptoxanthin	Xenobiotics	Food Component/Plant	57591	LC/MS Pos Late	100001977	2560	552.433	472-70-8	6384256	4904571			68951	77510		32874	53185		517964	673901			467689		163272				47738			1162167		2947994	2995090	5506405	1463344	836035	1854606	493887	1707133	365618	2817155	3222932	4322407	1179579	2659850	660719
280	beta-hydroxyisovalerate	Amino Acid	Leucine, Isoleucine and Valine Metabolism	12129	LC/MS Neg	1442	1027	117.056	625-08-1	69362	62571		HMDB00754	1941025	1803236	1807460	20940636	2594564	1976546	5462388	2755809	2167567	1800753	1446075	2342503	2810963	3500868	2291601	2827450	1984896	2182982	1398522	2012104	2255252	1885957	2258013	1196953	1876219	1599210	3776938	5202135	1816385	2232852	2005753	3086372	2095812	5734558	2145846	1313479
2371	beta-sitosterol	Lipid	Sterol	27414	LC/MS Pos Late	100001033	3054	397.383	83-46-5	222284	192962	C01753	HMDB00852	321335	430598	1099620	424013	232818	510652	289086	546507	687555	373836	574832	658005	559685	197962	387424	269677	211552	423058	622805	272851	273020	437506	325868	396345	259696	119119	250364	309718	294640	262437	151410	597469	408462	325105	457487	344382
6	betaine	Amino Acid	Glycine, Serine and Threonine Metabolism	3141	LC/MS Pos Early	799	1064	118.086	107-43-7	247	24219951173	C00719	HMDB00043	192572096	296560960	210187824	249804496	260542048	193588016	448801440	193539696	274528448	287430752	162585936	252418336	208125200	358852128	123946880	277096448	304256928	250091392	246662896	419260800	184297360	262917568	290169120	211974352	266934192	303347328	229903856	322629760	204092064	248688336	310349888	361131744	282813504	236596880	162598672	395088320
3423	bilirubin (E,E)*	Cofactors and Vitamins	Hemoglobin and Porphyrin Metabolism	32586	LC/MS Pos Late	100001950	1045	585.271	114-25-0	5315454	4474753			252553	1744834			633572		657329	109031			287468	84073	497761			34982	41408	304905		4621171	109814	813012	1069497	2490464	5115960	4951795	1651819	9139338	3315673	3825412	1822116	2232914	1416587	5156808	1000527	2057786
3422	bilirubin (Z,Z)	Cofactors and Vitamins	Hemoglobin and Porphyrin Metabolism	43807	LC/MS Pos Late	1090	1840	585.271	635-65-4	5280352	4444055	C00486	HMDB00054	73614	1409940		94997	4601308		4729674	1087693			415850		226269							35326492		22425142	15753742	11288815	20208664	22511680	22833332	32018208	17456736	6520740	33082898	9987238	38106252	33238178	3623884	10009127
3425	biliverdin	Cofactors and Vitamins	Hemoglobin and Porphyrin Metabolism	2137	LC/MS Pos Late	250	1016	583.255	55482-27-4;55482-27-4	5353439	10628548	C00500	HMDB01008	175269	5918928	1147340	4108094	4387281	3314707	8253438	2994217	4741362	1350685	254653	669885	2425673	1954965	80892	272321	1402845	10559933	222992	8857496	3824539	1077917	5786833	1967332	3124121	2842020	1578979	3444194	1964430	1814874	5834501	1818050	3465233	2920023	466941	3238408
1316	butyrylcarnitine (C4)	Lipid	Fatty Acid Metabolism (also BCAA Metabolism)	32412	LC/MS Pos Early	100001054	2860	232.154	25576-40-3	439829	184820	C02862	HMDB02013	389262	966741	717074	351437	1300330	1409634	511745	514871	1683632	591916	389297	331296	1316188	449145	483736	500065	3335546	710393	931638	533319	670420	1086896	2064394	764193	757916	777097	790591	305703	1365253	1123861	1325653	889479	931870	2199448	207954	800689
259	C-glycosyltryptophan	Amino Acid	Tryptophan Metabolism	48782	LC/MS Neg	100006379	1777	365.135	180509-18-6	10981970	9157171			343426	312438	279595	229335	263404	271567	350965	341907	268234	268172	239026	298533	314924	225352	310934	248007	285927	269668	189178	202257	203537	269395	300309	232660	201042	251528	308852	237562	224716	298751	185926	211948	345812	424911	181555	164183
3536	caffeic acid sulfate	Xenobiotics	Xanthine Metabolism	53254	LC/MS Polar	100009337	1307	258.992			30777608		HMDB41708	1369957	288195	4338644	2864705	2648546	1313172	6160248	578201	2243857	4142570	1358544	848954	870434	238232	756977	5256489	1382128	1604792	1322272	84645	1026782	2580214	3644371	35339		267756	2324655		903125	313296	1158148	107111	1036523	2784219	243954	1358104
3520	caffeine	Xenobiotics	Xanthine Metabolism	569	LC/MS Pos Early	849	2106	195.088	58-08-2	2519	2424	C07481	HMDB01847	30580874	19061956	67731648	102207352	37989632	27972608	70400376	11874637	35039656	28418246	58481124	24330210	34524928	25090656	3680797	43213348	590907	99884080	26964250	15663896	33512094	45840572	125614272	3673035	895202	1885629	27656804	1365640	14647609	5162339	24269576		71320304	99350480	7472996	35016556
2373	campesterol	Lipid	Sterol	33997	LC/MS Pos Late	100001269	2873	383.367	474-62-4	173183	151215	C01789	HMDB02869	308994	563974	964903	554363	276898	673319	350410	527476	524090	512511	505182	611054	714232	363594	380169	270788	220113	369411	897152	373388	371460	499777	466241	368853	407043	258259	391941	629739	442271	416591	180144	709749	525224	476330	464289	428667
1099	caprate (10:0)	Lipid	Medium Chain Fatty Acid	1642	LC/MS Neg	888	5090.7	171.139	112-37-8	2969	2863	C01571	HMDB00511	20706892	32840012	30704856	29439112	21512202	63049112	8086770	11749095	29288294	20218674	16976288	33986832	40063272	18285616	25105864	21086404	12900296	42247132	27947874	9677892	24590590	20029694	24755804	9247182	8527860	9606158	13172005	7240922	13909775	14508595	28193880	8610206	10308962	29993754	9100341	14452626
1095	caproate (6:0)	Lipid	Medium Chain Fatty Acid	32489	LC/MS Neg	926	2713.7	115.076	142-62-1	8892	8552	C01585	HMDB00535	3447016	3794693	5435119	14957547	4181190	6635487	3350290	4781983	7392350	7551114	3719635	7385682	7995391	6082660	7755013	5729518	5503895	5364719	14504371	1523880	6003262	1659976	2196820	1902973	1234012	1836193	1136611	1137197	1457029	2023358	1851638	1850697	1452284	2071568	1628354	1967355
1097	caprylate (8:0)	Lipid	Medium Chain Fatty Acid	32492	LC/MS Neg	932	4362	143.108	124-07-2	379	370	C06423	HMDB00482	5739357	14154057	10412160	12058080	7859182	13183003	5181082	7231169	9534949	11144720	7927105	14110426	13039650	10126191	16733591	7428978	5766444	9143524	11935764	3696126	8166854	6554946	5541508	4365389	3233775	4843494	1464320	5110243	4500077	4924646	6404424	14506051	4169260	11506316	5681520	5134381
4019	carboxyibuprofen	Xenobiotics	Drug	43333	LC/MS Neg	100004171	1920	235.098	15935-54-3	10444113	8619532																	494143					635636			49430								1899164
1384	carnitine	Lipid	Carnitine Metabolism	15500	LC/MS Pos Early	100000007	1978	162.112	461-05-2	10917	10455	C00318	HMDB00062	163692128	191317008	169043216	187454224	222299040	197805072	213277120	224447120	288759328	245330112	162837184	198064848	151477008	159022720	162498816	219869744	249098272	274273376	246235120	253406432	311902720	453708032	336378912	284584000	308230144	338337408	324807648	344578144	289263648	335667360	297659776	372075392	301428256	770528448	194715968	412256288
3484	catechol sulfate	Xenobiotics	Benzoate Metabolism	35320	LC/MS Neg	100001605	1906	188.986	4918-96-1	3083879	2341024	C00090	HMDB59724	13801942	10776064	16328236	16010941	11865294	5482662	21911506	10211494	2853629	15406331	26204470	19822512	12811054	28224330	9089697	9357415	11563386	13356657	21953640	6791890	15623615	36532000	13884638	5783976	2803182	8837169	31038680	2804841	3065070	9366343	10735703	4050803	7193339	30103498	2293923	6343050
4071	celecoxib	Xenobiotics	Drug	38599	LC/MS Neg	100002805	5283	380.069	169590-42-5	2662	2562	C07589	HMDB05014
2616	ceramide (d18:1/17:0, d17:1/18:0)*	Lipid	Ceramides	57434	LC/MS Pos Late	100015737	3055	552.535						295320	160151	353602	269976	123833	230231	209628	103910	298934	134031	250469	152590	236457	90573	206242	261595	176663	224418	233110	138828	134147	160653	201847	158937	123601	282046	312259	98750	341816	275935	101785	153441	295331	351193	129579	141196
2617	ceramide (d18:1/20:0, d16:1/22:0, d20:1/18:0)*	Lipid	Ceramides	57440	LC/MS Pos Late	100015755	3920	594.582						3994763	3309338	4258325	3968905	2345228	4203771	3065909	2408936	4667489	2543177	4078422	2522741	3461048	1744558	3069117	3798300	2049692	4593508	5509040	3042700	3856753	3705059	5458495	4192507	2307552	3945076	5146294	1445779	4836956	4602118	1769128	3514942	4524960	5436651	2416800	2576444
2618	ceramide (d18:2/24:1, d18:1/24:2)*	Lipid	Ceramides	57443	LC/MS Pos Late	100015744	3858	646.613						6463931	5415913	4318057	5550245	3685908	6913247	5854865	4366415	6103896	5042937	4278265	4368271	6979543	2921822	3958125	5424617	3619166	6275873	8130243	5370196	6013502	4261357	8642296	5880292	3790745	5114765	9017173	3250725	5569265	5455777	3400900	5011176	5118353	9147491	2871203	4589724
1378	cerotoylcarnitine (C26)*	Lipid	Fatty Acid Metabolism(Acyl Carnitine)	57516	LC/MS Pos Late	100015835	1649	540.499			35015992		HMDB06347	1936653	2106721	1428292	867023	783799	984138	1342192	1297639		1897491	1333914	667961	1123591	705344	687144	847757	759761	1245103	1023703	1463012	929502	539429	830211	903013	665988	739886	747948	903581	990230	879522	491918	731787	882606	1666678	904596	761478
4273	Cetirizine	Xenobiotics	Drug	54745	LC/MS Pos Late	100009034	1052	389.163	83881-51-0	2678	2577	C07778,D07662	HMDB05032
2536	chenodeoxycholate	Lipid	Primary Bile Acid Metabolism	1563	LC/MS Neg	1123	5264	391.285	474-24-9;474-25-9	10133		C02528	HMDB00518	14478360	5343852	7324873	13910863	3885108	9068169	4430215	16577707	20634074	2754161	6926795	47440888	6606815	12568727	4377998	9098362	4407163	11829010	28439686	8761229	18779438	8096182	17604580	20398386	11500350	7741116	5799627	4125436	14317432	15814064	9266706	7618943	26961850	9025984	25616440	2464941
1558	chiro-inositol	Lipid	Inositol Metabolism	37112	LC/MS Polar	100001859	3191.2	225.062	643-12-9		10254647	C19891	HMDB34220	1227117		9710400		2727053		3654548			312280	1665488	1102687	250163	723886	5820700	4746882	2002081	4915954	312028		1173678	449047	2056568	633349		359921	5042860	429542			3048909	8630373	15326949	12752478	361003	2642508
2533	cholate	Lipid	Primary Bile Acid Metabolism	22842	LC/MS Neg	136	5165	407.28	81-25-4	221493		C00695	HMDB00619	7909780	1589792	3858093	20742468	2671794	2943270	191484	11367175	6432723	192054	19629016	38845244	775157	6946244	1866599	5385733	1830791	9683204	26665684	81209	24534872	8454861	25465518	4935550	570088	12152943	168920	792894	3650511	1582816	6682795	580155	13706402	292523	9951041	354473
2348	cholesterol	Lipid	Sterol	63	LC/MS Pos Late	266	2707	369.352	57-88-5	11025495	4937803	C00187	HMDB00067	238425280	243911376	265352960	260322976	234221344	298632992	210699824	292446336	254010480	274274816	263020528	177296688	341141696	149912176	178576400	196232320	129450960	195297008	246620064	254591408	239112512	229532992	276090048	181840128	228325152	379151008	231384336	204671808	334184320	200223040	206423664	322794592	210992544	236611296	322441760	215900896
1585	choline	Lipid	Phospholipid Metabolism	15506	LC/MS Pos Early	1256	1961	104.107	67-48-1	305	149278	C00114	HMDB00097	288275264	310981440	278622080	304318624	300019872	250144016	289698656	314163104	353138592	338771616	299923712	286187488	287693600	301468320	277142272	284742144	276792928	262044544	293507136	126884040	72758512	69986808	78699616	97746448	113059800	128534448	78045032	93705392	77262280	122452792	76279048	102964744	88279120	83636056	89375656	97023608
1586	choline phosphate	Lipid	Phospholipid Metabolism	34396	LC/MS Pos Early	267	700	184.073	72556-74-2	1014	119298	C00588	HMDB01565	1174498	877967	1779183	1544243	831499	1017472	914800	1287097	1944494	1997181	952156	1012729	1017745	1308762	1936893	1070802	968964	881088	1768163	707730	1173192	678495	771536	917417	692088	627515	577396	787436	666931	919488	584509	844657	480668	616292	1095967	839916
3708	cinnamoylglycine	Xenobiotics	Food Component/Plant	38637	LC/MS Neg	100002253	3127	204.067	16534-24-0	709625	618829		HMDB11621	148148		537206	648925	414776	410110	274222	159160	101951	575610	3621295	531632	1374255	757474	218626	240917	257260	23996	1485181	439173	244914	1406855	384650	646451	553657	362470	262945	595835	227121		306529	147341		674745	253389	203060
1343	cis-4-decenoylcarnitine (C10:1)	Lipid	Fatty Acid Metabolism(Acyl Carnitine)	38178	LC/MS Pos Late	100002259	1057	314.233	98930-66-6					1085581	6375690	3655409	1694687	1952635	2889827	3062560	1033791	1766861	1089855	387066	2396511	6151305	3760746	1176664	2391841	1375440	2918992	1713698	4341487	2067910	3243228	5610760	1596285	3741840	1538400	1209529	3726963	1559445	1982296	3739586	2349719	4084443	4083156	2957464	2121006
71	cis-urocanate	Amino Acid	Histidine Metabolism	40410	LC/MS Neg	100003425	1200	137.036	7699-35-6	1549103	1266070		HMDB34174	1198063	260941	1791489	1513735	1098131	909475	752215	1065031	1492990	521140	1288266	1404077	1327139	1087590	653917	402436	1548138	1182887	1168493	571897	891182	756586	2053451	243629	443558	354311	705235	160377	235758	709406	490931	562847	1399294	585408	642645	317854
1088	citraconate/glutaconate	Energy	TCA Cycle	47076	LC/MS Polar	100006438	2600	129.019						4314596	2056848	7444898	6187456	8518334	2433928	7302252	2677823	3474570	4189830	5194217	2701648	3625386	3492279	3226650	9828849	2302117	5323015	4151521	1417344	4065685	4982006	4120473	1226601	992353	1844903	13745620	1359446	1775200	2433120	3390918	2214546	3098318	10519210	1141902	4566682
1068	citrate	Energy	TCA Cycle	1564	LC/MS Neg	1124	582	191.02	77-92-9	311	305	C00158	HMDB00094	155720320	121970968	139220672	120746432	115316160	110461360	193101712	183641440	154116848	130950760	168140768	111311416	152154224	103148400	105094624	116103600	105308656	151563360	135398016	112755688	125460648	134108856	154007152	103084760	88288232	63110888	101716304	83853968	67591400	71937104	103707664	135055904	161231088	125965592	78504696	79142952
373	citrulline	Amino Acid	Urea cycle; Arginine and Proline Metabolism	2132	LC/MS Pos Early	391	1520	176.103	372-75-8	9750	810	C00327	HMDB00904	65530928	87007360	66140280	89668608	78898120	74117264	129815176	109010856	93416576	95106784	48714760	85287680	80626016	82613048	72162784	104706808	67783056	108309688	70055864	77637000	65294544	95910176	64368396	114366352	72979712	102361512	91072624	110165312	102229032	92010616	71342480	87069240	49833620	98595696	96982528	80469064
2434	corticosterone	Lipid	Steroid	5983	LC/MS Neg	272	5040	345.207	50-22-6	5753	5550	C02140	HMDB01547	33401	199171	69287	118404		82737	86527	181667	259320	89839	196269	63242			150697		175891	152264		86647	63257	79658	272282	302514	52346	135641	22672	182921	168004	114706	203965		141163		762881
2432	cortisol	Lipid	Steroid	1712	LC/MS Neg	356	4713.2	361.202	50-23-7	5754		C00735	HMDB00063	1712421	1402014	2426268	2363823	521749	1972674	1240828	2195204	2408386	1122365	2030465	1750398	556899	337839	3732289	852859	1269180	2427385	1343928	1553192	1799134	1827809	2904077	1945377	843717	1825664	1227877	1515766	1476248	1436310	1243800	828306	2058646	994018	3554661	611680
2437	cortisone	Lipid	Steroid	1769	LC/MS Neg	273	4572.5	359.186	53-06-5	222786	361685	C00762	HMDB02802	334447	292057	365132	265395	264034	325638	413580	262913	219607	249807	308188	341149	272765	270277	324941	399546	378992	264469	393231	585505	385410	405309	452878	505130	486356	357398	413904	381485	391759	349958	383075	444706	450385	511691	503925	227587
3537	cotinine	Xenobiotics	Tobacco Metabolite	553	LC/MS Pos Early	848	2213	177.102	486-56-6	854019	746405		HMDB01046													370594	283916						481485							4242353				2578373			4999912		955853
397	creatine	Amino Acid	Creatine Metabolism	27718	LC/MS Pos Early	1221	1947	132.077	57-00-1	586	566	C00300	HMDB00064	347697984	58590172	263978800	401316992	87667552	341055136	206085376	741345856	201983584	197221120	289202112	294879040	86819592	121534992	428695360	101606360	354644192	357846560	590052288	141769696	406113472	343655840	254510864	208381488	87418264	144922112	139519280	203407680	197277248	121372336	69864096	195360352	456053920	1554403584	188358160	154421616
398	creatinine	Amino Acid	Creatine Metabolism	513	LC/MS Pos Early	275	2055	114.066	60-27-5	588	568	C00791	HMDB00562	194547216	239947920	191960992	207895440	222544896	234461024	274320768	272731936	258048912	233499248	253451072	255211952	271039552	199386368	246540832	224385392	202697568	228374000	200078816	237221072	226273728	247391344	258228864	178687616	252274128	225673664	266531872	301401536	253275936	231915280	226549152	234988336	347080992	342968544	204206464	228427312
430	cys-gly, oxidized	Amino Acid	Glutathione Metabolism	18368	LC/MS Pos Early	1224	2947	355.074	7729-20-6	333293	295316			41165	69312	120784	79918	150031	76485	53022	106329	48541	85280	49294	51879	27104	63658	39890	61026	53957	53223	107566	101111	153405	215982	85676	70313	131416	103133	208049	136149	95845	133437	156759	77888	71955	239164	88236	122906
342	cystathionine	Amino Acid	Methionine, Cysteine, SAM and Taurine Metabolism	15705	LC/MS Pos Early	310	2270	223.075	535-34-2	439258	811	C02291	HMDB00099	196035	63130	142919	101890	103252	190246	247050	649574	200206	68721	172095	165821	34138	44804	201491	107784	59394	239036	284668	113940	333351	552938	199840	120080			339628	95673	155976	124050		89330	172820	392091		128542
344	cysteine	Amino Acid	Methionine, Cysteine, SAM and Taurine Metabolism	1868	LC/MS Pos Early	800	1488	122.027	52-90-4;56-89-3	5862	5653	C00097	HMDB00574	408554	423595	364406	1051587	785825	309123	1059864	1976979	813540	214419	610473	322302	155317	572623	355823	288218	823335	592699	581612	1073209	635557	1483634	991950	675735	607303	545636	1068055	945378	474250	516542	1124520	665362	1993821	1405687	263171	485966
349	cysteine s-sulfate	Amino Acid	Methionine, Cysteine, SAM and Taurine Metabolism	22176	LC/MS Neg	100000808	640.9	199.969	1637-71-4	115015	102939	C05824	HMDB00731	421208	392626	269376	240750	236435	267546	180492	247170	236706	384255	436091	311388	212688	220410	290115	416226	293984	367409	266599	186123	365045	281923	262752	231041	308346	228496	296859	219893	326470	269749	270112	298941	288823	183301	338597	337961
354	cysteine sulfinic acid	Amino Acid	Methionine, Cysteine, SAM and Taurine Metabolism	37443	LC/MS Pos Early	100002113	597	154.017	207121-48-0	109	107	C00606	HMDB00996	3494465	3374554	3177945	1288619	313013	1652050	612994	607580	1774633	3562055	2865453	2123419	1067288	1617915	2114666	1923014	1222795	1834590	2248304	652140	1452199	335619	830113	466587	860812	719559	768929	234532	953570	1347707	599962	872448	490150	335491	967297	1393175
426	cysteine-glutathione disulfide	Amino Acid	Glutathione Metabolism	35159	LC/MS Pos Early	100001437	2465	427.095	13081-14-6	4247235	3455404		HMDB00656		69872		34185	69546			166233			28190						43875			139185	175755	151848	86614	53796	56207	63543	147183	216653	52442	43245	271295	56743	154818	109397	46626	43508
429	cysteinylglycine	Amino Acid	Glutathione Metabolism	35637	LC/MS Pos Early	278	2132	179.048	19246-18-5	439498	58762	C01419	HMDB00078	47208	62836	1038201	1228101	236007	374588	255128	671858	426970		209296	265387	26360	413310	108290	51976	861785	323962	1000240	147646	139079	212175	288458	39762	66123	53823	221667	143418	61107	63337	140332	54955	431951	308406		43653
350	cystine	Amino Acid	Methionine, Cysteine, SAM and Taurine Metabolism	56	LC/MS Pos Early	279	2000	241.031	56-89-3	67678	575	C00491	HMDB00192	6919810	6180864	1411145	1878089	2308140	1498026	3364044	2621010	2767611	2174413	2173222	8036630	3191299	5237469	3958799	2152500	5362459	2128420	1366226	4535556	1440127	1548925	2307529	6925837	1675878	2619128	8008978	3894288	4970067	11336693	9859631	2473750	3105893	5755670	1962851	1426832
3312	cytidine	Nucleotide	Pyrimidine Metabolism, Cytidine containing	514	LC/MS Pos Early	827	2124	244.093	65-46-3	6175	5940	C00475	HMDB00089		35149		40887	42390	43692				85399	34699	37982	76795	37554	61809	36113	25260	53391	85440	63001	37889	47303	34694	35353	34610	42840	59373	50624	59996	52024	84954		73502	62175		97689
3904	daidzein sulfate (2)	Xenobiotics	Food Component/Plant	48728	LC/MS Neg	100006363	3330	333.008													1057192	235319		1349766	4079365			46571		149688	3409526	1224317		138350		205709
1341	decanoylcarnitine (C10)	Lipid	Fatty Acid Metabolism(Acyl Carnitine)	33941	LC/MS Pos Late	100001251	1130	316.248	1492-27-9	10245190	8420677		HMDB00651	888994	14990244	7609595	2649527	6204611	4508574	2931399	1453155	2084698	1660722	313366	3941048	10565105	7657453	1105760	6923841	3296996	5085569	3495005	5866641	3660301	5685418	15899318	5831356	4648186	1652330	4093775	4004742	4245560	3518656	10350884	2908971	6471753	10073738	9290546	2582532
2442	dehydroisoandrosterone sulfate (DHEA-S)	Lipid	Steroid	32425	LC/MS Neg	100000792	4745	367.158	651-48-9	12594	12074	C04555	HMDB01032	46141100	97834544	26670754	46595468	50133636	59187176	54520564	35977464	46807080	43408272	82849288	73270448	50313520	67692048	29934790	29515074	55947508	38869028	49316852	40741992	58441068	30716528	62413696	40833340	40820868	53260936	68855192	44631296	39299684	44813524	89870856	52141388	65946628	91801328	33008302	48421500
1383	deoxycarnitine	Lipid	Carnitine Metabolism	36747	LC/MS Pos Early	100001662	2052	146.118	6249-56-5	134	705	C01181	HMDB01161	9429925	15709682	10069962	12428011	16414067	11997276	17614858	12658357	22235280	15720162	7308878	11478521	9691684	11173853	8909553	16725888	15204741	20416724	18272604	10112270	10327983	10159357	12559794	9757764	15083594	13418911	15086916	12375106	10814359	14879342	10648964	15958264	15510185	25203766	6955038	14086783
2550	deoxycholate	Lipid	Secondary Bile Acid Metabolism	1114	LC/MS Neg	302	5294	391.285	83-44-3	222528	389318	C04483	HMDB00626	7639396	8103313	3528196		8678162		3050860	6805179		2111084	34744736	39664684	3972852	12330057	2599096	4883552	3880594	12569094	26807768	6456250	29049196	14590577	10610774	10361835		14711396	2072234	8842954	11400609		6065573	5169211	8266213	4067800		3130725
2150	diacylglycerol (16:1/18:2 [2], 16:0/18:3 [1])*	Lipid	Diacylglycerol	54966	LC/MS Pos Late	100010940	2733	608.525									173233	90143	197567	223384	193249	357728							108968		300070	147895	109866	57537	133865	194763			104739			165906	354627		210269	180320			174906
4264	diclofenac	Xenobiotics	Drug	52931	LC/MS Neg	100008961	4903	294.009	15307-86-5			C01690	HMDB14724	121128
1160	dihomo-linoleate (20:2n6)	Lipid	Polyunsaturated Fatty Acid (n3 and n6)	17805	LC/MS Neg	1231	5730	307.264	2091-39-6	6439848	4944228	C16525	HMDB05060	21171242	18275188	42930084	29753084	11077086	63105688	17349910	13069338	13626943	16524843	11884812	40154228	45334440	30254292	16055751	24661366	23502884	59995832	49229356	28379662	36475404	22668520	54282700	16056014	22647048	11800660	12496451	15634868	16983084	17409738	37274688	10487206	20317900	23949220	15194501	14566226
1155	dihomo-linolenate (20:3n3 or n6)	Lipid	Polyunsaturated Fatty Acid (n3 and n6)	35718	LC/MS Neg	100001739	5596	305.249	17046-59-2	5280581	4471954	C03242	HMDB02925	108433464	87522304	57902412	59331296	53213660	64456792	30326972	43898368	67851936	89345152	52263904	64469884	77736160	44522844	45148952	66187372	54901832	85080560	85738088	55639668	57032816	32133854	70540184	61108992	33592396	30552508	22859562	36518512	94534552	44120696	52221872	42743264	40416808	40634156	34035700	42949224
1727	dihomo-linolenoyl-choline	Lipid	Phospholipid Metabolism	53262	LC/MS Pos Late	100009335	1424	392.352						553840	210362	80374	133881	473682		47388		121024	294413	147112	110215	261709		118238	246247	56803	135745	396289	346981	113120	98692	270432	642954	138064	288260	93268	281018	259593	214455	196341	508254	290930	166584	167908	427571
1366	dihomo-linolenoylcarnitine (20:3n3 or 6)*	Lipid	Fatty Acid Metabolism(Acyl Carnitine)	57521	LC/MS Pos Late	100015840	1392	450.358						645956	533341	155590	224367	250121	265069	261766	248262	659813	513298	296481	324374	300736	151532	159843	245055	484066	1217665	330901	405274	284674	247920	322270	194959	379298	210847	228284	173369	136097	708089	367131	514439	367487	461834	110188	276418
1367	dihomo-linoleoylcarnitine (C20:2)*	Lipid	Fatty Acid Metabolism(Acyl Carnitine)	57520	LC/MS Pos Late	100015839	1436	452.373						217935	205968	93193	110867	86101	236950	180404	165508	192638	212332	76241	148471	137498	111655	82424	140480	259019	410739	131048	202197	151223	174107	321859	139746	177997	124249	124650			247083	196712	176944	229150	235715	102892	162166
3730	dihydroferulic acid	Xenobiotics	Food Component/Plant	40481	LC/MS Neg	100003432	1928	195.066	1135-23-5	14340	13701			328318	163512	173665	219536	152603		239636	178013	207798	211500	570714	788112	640808	153982	107134	90124		1523292	281497	262835	426948	500082	174229			73793	691264		109528	318272	135742		711366	984604		48274
3272	dihydroorotate	Nucleotide	Pyrimidine Metabolism, Orotate containing	601	LC/MS Polar	923	1910	157.025	155-54-4	648	628	C00337	HMDB03349			42810	56193		24496		86847					73480	78456	59372	30282	58995	41614	45159	54419	93159	190659	117256		36957	154112	228747	528866	119576	54203	230305	75779	131447	267154		120049
4394	dimethyl sulfone	Xenobiotics	Chemical	43424	LC/MS Pos Early	100004284	832	95.0161	67-71-0	6213	5978	C11142	HMDB04983	108912			119830	198194	139328	137185	93322	59660	211316	384418		59347	99113	343174	282344	310500	42882	125320	194648	225302	67255	84752		187030	104781	119128	237911	91038		153806				202249	196981
379	dimethylarginine (SDMA + ADMA)	Amino Acid	Urea cycle; Arginine and Proline Metabolism	36808	LC/MS Pos Early	100001810	2850	203.15	102783-24-4	123831	110375	C03626	HMDB01539	15498495	21988926	17465216	22852938	20062510	17543018	20116754	22333498	18268092	18482520	13298981	17433478	21724416	18693564	19537268	16985630	17064646	18041870	16744749	17977328	14077617	14718638	15862126	17778944	17968310	18268394	14443872	20071478	12955351	15979259	12597016	18133098	18277542	17387302	15416542	15110638
5	dimethylglycine	Amino Acid	Glycine, Serine and Threonine Metabolism	5086	LC/MS Pos Early	806	1104	104.071	1118-68-9	673	653	C01026	HMDB00092	9277197	7298565	8065437	13189073	11254495	9293662	13683924	7746889	9877939	10548842	9452739	13337479	10657617	10594417	7653748	8192069	8510679	8476389	7317538	8975221	10675167	11611310	10918355	6870120	8161075	10001672	11167120	11500375	7783625	7585672	6903729	13202960	16715206	18257118	9668282	13679175
1159	docosadienoate (22:2n6)	Lipid	Polyunsaturated Fatty Acid (n3 and n6)	32415	LC/MS Neg	100001182	6034	335.296	7370-49-2	5282807	4445934	C16533	HMDB61714	752248	614666	1587250	1139930	433730	1970114	756859	488495	509564	578851	365034	1316147	1655256	1168966	565525	766870	816749	2013847	1954957	917631	1340621	869815	2354620	578535	775935	417810	507869	561518	551682	637072	1149953	380094	726853	875304	1134162	507165
1255	docosadioate	Lipid	Fatty Acid, Dicarboxylate	39837	LC/MS Neg	100002952	5291.8	369.301	505-56-6	244872	214170			381561	409561	210199	229129	199096	201513	287091	275617	218173	182807	267738	245529	221591	282518	165658	372898	454863	298553	385077	390255	417835	424215	461796	302053	308463	302993	324472	620889	227140	293022	427850	508513	256901	284083	302547	879727
1147	docosahexaenoate (DHA; 22:6n3)	Lipid	Polyunsaturated Fatty Acid (n3 and n6)	44675	LC/MS Neg	100000665	5525	327.233	6217-54-5	445580	393183	C06429	HMDB02183	145794320	189903696	264977744	120157568	74218504	110365464	120162064	79641904	130307720	107562832	105919488	117993016	204980640	155188896	110899640	110885544	124194632	235234704	176831744	50981492	113029000	98308032	170071120	76572320	45408176	40946308	45329116	66782184	84586584	61385544	63818740	85398240	87210112	40913832	89437832	69733624
1373	docosahexaenoylcarnitine (C22:6)*	Lipid	Fatty Acid Metabolism(Acyl Carnitine)	57523	LC/MS Pos Late	100015845	1349	472.342						592690	611986	520721	416947	292293	293756	235648	338792	694332	359876		425867	282723	353525	347775	448138	425647	721786	275750	201862	256816	290090	440691	250872	343554	194889	277240	189492	306329	427269	346559	516343	288408	353557	374550	368323
1728	docosahexaenoylcholine	Lipid	Phospholipid Metabolism	53263	LC/MS Pos Late	100009333	1378	414.337						558963	336615	253702		470567		162931			159465	307019	161542	688653	133944	183061	279995		218754	387144	241832	120950	244827	360551	423731	172654	307400	165054	310448	145635		136845	686047	295295	74664	277811	474286
1146	docosapentaenoate (n3 DPA; 22:5n3)	Lipid	Polyunsaturated Fatty Acid (n3 and n6)	32504	LC/MS Neg	100001181	5571	329.249	2234-74-4	6441454		C16513	HMDB01976	29451966	22938816	70060272	30671620	11820546	40295404	20194946	12685843	18676690	16491982	26985226	26489614	51843340	28813912	14102586	20169368	19439462	46765636	40105348	14268082	26206788	18022956	36826324	8073246	10966411	7950867	8524915	9623319	19201434	11565980	15096608	11439265	16189978	11416031	7252813	10685681
1158	docosapentaenoate (n6 DPA; 22:5n6)	Lipid	Polyunsaturated Fatty Acid (n3 and n6)	37478	LC/MS Neg	100001580	5624.5	329.249	25182-74-5	6441454	4945614	C16513	HMDB01976	9422281	13002728	10699441	8989248	4805710	7940499	5068478	6888894	9963215	7898384	5195410	7193390	16013695	5463621	6533811	8631591	5739985	10323323	12868840	13334062	10147498	7391827	14944716	11719635	9379182	5450687	2832097	9302221	11305629	6157832	12629662	5256849	8953074	8110522	10034726	9202262
1148	docosatrienoate (22:3n3)	Lipid	Polyunsaturated Fatty Acid (n3 and n6)	32417	LC/MS Neg	100001195	5823	333.28	59708-86-0	5312556	4471981	C16534	HMDB02823	517357		618365	757427	226615	1312742	425730	535816	330773		324202	1668849			391077		824583	2575982		1123223		645352			829691	533469	195719	410007	866121	1033620		343192	1133196	1546651	476366	585576
1163	docosatrienoate (22:3n6)*	Lipid	Polyunsaturated Fatty Acid (n3 and n6)	57467	LC/MS Neg	100015762	5850	333.28						1021513		444245	571771		871718			311560				2000235			911936			2252838		1634904		2843810	909129			144283				1778593
1250	dodecanedioate	Lipid	Fatty Acid, Dicarboxylate	32388	LC/MS Neg	100001102	2990	229.145	693-23-2	12736	12213	C02678	HMDB00623	503823	490254	725356	545538	486305	2545557	345422	593877	756860	700383	582922	1135721	3359216	433130	732823	437660	349313	2106742	1088534	127422	1660968	358672	3958329	304670	272211	180620	275582	225993	363401	353605	1241521	155364	311752	1071559	174169	666112
198	dopamine 3-O-sulfate	Amino Acid	Phenylalanine and Tyrosine Metabolism	48407	LC/MS Neg	100006361	1556.2	232.028		122136	108936	C13690	HMDB06275	1218129	372492	553403	460400	259780	363344	6354001	1282229	993911	264753	1618828	1203525	289281	214377	2244639	312423	1164631	449359	1140095	196686	690175	1383485	615881	192915	182608	286848	490499	166476	185448	264417	2744915	203511	258419	453557	754095	389472
856	DSGEGDFXAEGGGVR*	Peptide	Fibrinogen Cleavage Peptide	31548	LC/MS Neg	100001323	2535	731.317			21403111																						60828	111785	52648	139051	191920	145837	70428	514851	489799	128540	70423	1028788	215172	61791	65038	163523	119043
4396	ectoine	Xenobiotics	Chemical	35651	LC/MS Pos Early	100001635	1980	143.082	96702-03-3	126041	112069	C06231			295334	69165	195570	33940	48847	255770	193044	459196		927569	604846	1678954	142753	345421	146660	131816	378106		66857	77841	62736	57525	341957	72262	93115	229965	2285246	59367	398943	345652	214186	885547		622873	114615
1254	eicosanodioate	Lipid	Fatty Acid, Dicarboxylate	39831	LC/MS Neg	100002951	5200.9	341.27	2424-92-2	75502	68030			1172563	966421	740428	606888	580177	626258	861286	554181	806633	701575	560050	900225	947172	790612	398426	1069557	1301193	563874	778323	1179506	774603	1096359	956158	999646	1111777	995120	861903	1216922	752643	997491	1284574	1370987	695845	1154453	657707	1800518
1145	eicosapentaenoate (EPA; 20:5n3)	Lipid	Polyunsaturated Fatty Acid (n3 and n6)	18467	LC/MS Neg	2050	5450	301.217	10-2005-9;10417-94-4	446284	393682	C06428	HMDB01999	93401872	77456032	350030464	63814996	42047132	76892536	72325680	27884188	72206560	51543700	133440040	85825064	108075248	85165624	71535824	47149820	71847744	117135376	68819184	9073238	32537556	22503768	34466620	16585153	8905375	8481200	6647606	11565417	34757956	16599040	9066561	35549964	13355646	11281104	24589878	30942336
1129	eicosenoate (20:1)	Lipid	Long Chain Fatty Acid	33587	LC/MS Neg	100001335	5950	309.28		5282768	4445895		HMDB02231	23134448	27754814	77537688	48661412	17044006	125778104	36352728	19526960	19813980	20263660	13770489	58017240	95256536	67310752	19136580	32491068	45399196	110367944	71984632	25807986	65780704	25659384	132194344	20588518	25041184	13358253	22779944	14689837	19761884	16201373	60137052	10960736	21061486	42578720	24123548	18196288
1368	eicosenoylcarnitine (C20:1)*	Lipid	Fatty Acid Metabolism(Acyl Carnitine)	57519	LC/MS Pos Late	100015838	1484	454.389						420863	421360	415901	219099	227870	497740	634296	235406	448259	267784		310375	438580	265444	165719	232761	272999	518038	164918	190561	238842	168301	780393	192124	154864	123059	257076	137536		224248	252002	260278	313427	316714	220038	168427
2445	epiandrosterone sulfate	Lipid	Steroid	33973	LC/MS Neg	100001287	4855	369.174	22229-22-7	9929317	21403101	C07635	HMDB00365	4994876	10497055	2322927	5614405	8462116	7684055	13289012	8103741	1432682	5288492	10068498	6344615	13306556	9269396	3550824	9578669	8723870	6860363	2989454	12919543	3816937	7777131	8302816	6679354	7342107	9431581	9421116	4472432	7235300	8128771	11133488	11125323	4042210	11023463	2380473	7140628
3738	equol sulfate	Xenobiotics	Food Component/Plant	40478	LC/MS Neg	100003429	3630	321.044			23936050													53175								917162		12564	5730
3739	ergothioneine	Xenobiotics	Food Component/Plant	37459	LC/MS Pos Early	100002154	850	230.096	58511-63-0	3032311	2297320	C05570	HMDB03045	1531591	1504881	1196759	2828142	9343878	3579289	6320619	4940148	3004427	1052744	1835473	1137274	375289	2241023	819670	688970	1656882	1720286	760694	1456466	2016001	5961376	5913196	3984074	1913890	3390639	2009207	1019693	2568624	1671815	4765821	6149824	6680165	2230241	513021	1988151
1134	erucate (22:1n9)	Lipid	Long Chain Fatty Acid	1552	LC/MS Neg	1087	6355.6	337.311	112-86-7	5281116	7924	C08316	HMDB02068	4004476	2445217	6609187	3707114	1611871	7795282	9771760	1847528	2681142	1763484	1461851	6861935	13307622	20209946	3672894	2443342	5569632	7782945	5864330	2851219	4963121	2694561	11683354	2747469	1556995	1064194	3217194	1285769	1721956	2296020	5057324	2477572	1941368	3968210	4368449	3534438
3741	erythritol	Xenobiotics	Food Component/Plant	20699	LC/MS Polar	100000846	1491	167.056	149-32-6	222285	13835932	C00503	HMDB02994	1125862	732449	1115855	1706676	800859	1344896	790442	1372248	1695734	9557264	1495230	1716640	654706	464685	1346065	844071	507097	1370547	1609498	815487	902098	1366745	1401629	407955	532631	748077	824364	662503	1955789	613705	574156	979435	1376948	704045	721273	533404
1061	erythronate*	Carbohydrate	Aminosugar Metabolism	42420	LC/MS Polar	100001320	2186	135.03	88759-55-1	2781043	2061231		HMDB00613	315849824	275352704	348641472	418037632	239831712	380741568	364639808	403839392	533509760	227245808	353597440	385742656	247886048	206544320	349597280	246174704	255879376	366491744	364862048	288500032	258360864	342887232	355453920	217311104	214946448	217410464	259651936	201035856	213642864	175935376	237495328	237142736	413168704	320225952	231900496	203582768
4336	ethyl glucuronide	Xenobiotics	Chemical	39603	LC/MS Neg	100002849	793	221.067	17685-04-0	152226	134174					143613				39044		165063		214354	38881							17357			490229									210271	220717		290839	589051
309	ethylmalonate	Amino Acid	Leucine, Isoleucine and Valine Metabolism	15765	LC/MS Polar	2054	2785	131.035	601-75-2	11756	11263		HMDB00622	7253202	3654805	5896185	6405535	8152497	13313338	3492211	9342698	8776295	2528615	9078525	9883423	8027350	2778121	8093174	3000827	14329838	6236510	6816646	3107744	10201556	7289424	13179631	2861776	2177811	4393542	4702093	3104263	4525208	2648239	5475109	4357832	6154670	5366622	2060976	3153038
2501	etiocholanolone glucuronide	Lipid	Steroid	47112	LC/MS Neg	100005403	4915	465.249	3602-09-03					275778	710353	461121	1910349	347950	857086	291517	304990	590214	652415	1553673	696160	507209	589346	404423	331292	227024	408797	442539	327314	754439	429753	564454	362501	543964	625968	318792	469434	234497	186032	276331	557447	344995	740132	285982	329591
3906	eugenol sulfate	Xenobiotics	Food Component/Plant	48715	LC/MS Neg	100006171	3782	243.033	95480-60-7	180632	157181			1591215	93183	201984	129100	35875	681004	514033	355551	1394236	730663	1629722	485860	575267	741245	86280	267195	508989	2951916	913523	399464	140362	579431	357190	113924	483898	3699506	775293	1219707	65879	171941	480200	71680	547811	874615	249069	226428
3744	ferulic acid 4-sulfate	Xenobiotics	Food Component/Plant	47114	LC/MS Neg	100005389	1225	273.007	86321-29-1	6305574	4878542		HMDB29200	191615	32764	420990	367861	552017	38789	2652746	172576	552015	604611	394349	354992	442431	77473	150348	652239	282642	768747	338591	20013	460580	215756	920579	39214			614045		30262		137157	128918	172655	838653	63681	279623
3746	ferulylglycine (2)	Xenobiotics	Food Component/Plant	54937	LC/MS Neg	100010913	2172	250.072								19947		65684				22534		48794	32542						325876			32174	20485					88259			28697
987	fructose	Carbohydrate	Fructose, Mannose and Galactose Metabolism	48195	LC/MS Polar	878	2022.2	225.062	57-48-7	5984	5764	C00095	HMDB00660	46233404	27315036	18178966	30499672	14439143	25925900	39165460	36459196	68019648	12215932	84665336	22791240	11972278	12294074	32839440	17375148	8899349	11552967	13869293	17258568	35165572	21167494	63909740	14604360	12582564	13101925	29137322	22636594	20122206	8864649	22491676	102089728	50849532	41874848	15992680	21227116
1078	fumarate	Energy	TCA Cycle	1643	LC/MS Polar	330	3084	115.004	100-17-8	444972	10197150	C00122	HMDB00134	2462976	1890121	5467023	3986434	3172682	2921850	5508793	5951411	8995426	2369478	2802509	2810780	2369611	3127540	3687182	1861773	5182095	3958681	5240499	2715150	1541760	1344187	2448223	1100528	2314281	1847155	1535282	1015899	962755	2361297	1266449	2176646	2816663	2715549	1144092	1142578
1011	galactonate	Carbohydrate	Fructose, Mannose and Galactose Metabolism	27719	LC/MS Polar	100001026	3085	195.051	299-28-5	128869	114198	C00880	HMDB00565	5961743		11213063	3945235	2507618		3761776	1778417	15118186	1039748	11258823	6969390	2932070	2280468	10858264	3443790	1472923	6860360	4504223		2528777	1210901	663170	388956	1036417	984317	852136	388193	384825	1795632	7126991	1842223	6310508	6183595		652901
49	gamma-carboxyglutamate	Amino Acid	Glutamate Metabolism	38754	LC/MS Pos Early	100002679	903	192.05	56271-99-9	40772	37241		HMDB41900	191049	134595	149168	139526	122265	131976	172917	226750	268232	101747	201517	153047	122125	73140	158562	88941	119177	143679	137004	89477	107779	121767	197135	106894	116498	102855	98918	109090	115783	78779	109203	131735	220101	131020	118448	94791
3393	gamma-CEHC	Cofactors and Vitamins	Tocopherol Metabolism	44876	LC/MS Neg	100002094	3843	263.129	178167-75-4	133098	117455		HMDB01931	96171	288801		65618	107882	64878	170625	250061	65287	11966	240270	204397	252932	70075		28729	27361	130996		146911	71601	250175	328067	193729	136229	118144	99728	451914	111527	187045	112100	470065	232544	124737	63391	60682
447	gamma-glutamyl-alpha-lysine	Peptide	Gamma-glutamyl Amino Acid	55015	LC/MS Pos Early	100010901	2784	276.155		65254	58747			454190	1204885	405732	611345	783668	645308	538850	450068	391120	1385285	272019	814349	599884	741300	696216	757354	854207	657203	368692	2913475	1708369	1687714	1310758	3970950	3227532	4935221	6122556	7525803	4427257	4602074	3414432	5081538	2019612	2646686	2948711	3882827
448	gamma-glutamyl-epsilon-lysine	Peptide	Gamma-glutamyl Amino Acid	33934	LC/MS Pos Early	100001262	2717	276.155	17105-15-6	7015684;7015685	5378717		HMDB03869	65526		96921	293477	107348	90093	61855	102770		152554	45307		66163		92643	116085		84969	102977	701220	638867	590208	494995	666193	1207168	1064803	720178	1548675	967167	668963	492598	1268263	527580	438657	648813	1100624
439	gamma-glutamylalanine	Peptide	Gamma-glutamyl Amino Acid	37063	LC/MS Pos Early	100001843	1986	219.098	5875-41-2	440103	389104		HMDB29142			76960	91387	119400	240163		81092			83834	73091		87557		97533	138277	73367	67436	179734	202262	949687	353122	229573	907736	865465	1814441	2056739	1987010	509429	554541	1675572	1003245	764516	945046	926700
441	gamma-glutamylglutamate	Peptide	Gamma-glutamyl Amino Acid	36738	LC/MS Pos Early	331	1775	277.103	1116-22-9	92865	83831	C05282	HMDB11737	899673	1439777	846886	1036585	1298480	1914971	1024907	918174	1054256	1235010	957956	1125213	1277394	1193772	600696	1125026	1184426	1295880	636022	7233023	4321514	3672265	2721997	6407219	8309587	8664383	6382478	8124582	9534395	7087586	5870951	8800280	3574839	4325061	4884855	4928180
442	gamma-glutamylglutamine	Peptide	Gamma-glutamyl Amino Acid	2730	LC/MS Pos Early	1140	1430	276.119	10148-81-9	150914	133013	C05283	HMDB11738	2371085	4192688	1439363	1535547	1933711	1904345	1211948	1483067	1207600	2917150	1533431	2563392	2482941	2099440	1621227	2214889	1874848	1857524	750719	11212070	8053635	18180774	9701987	15326347	15743313	20991806	25952318	38998244	22961804	11923482	21512418	31000928	10606863	20699292	19253962	17744894
443	gamma-glutamylglycine	Peptide	Gamma-glutamyl Amino Acid	33949	LC/MS Pos Early	100001294	1535	205.082	1948-29-4	165527	145071		HMDB11667	1925507	4132697	1348034	2136310	3807378	3596939	1326125	2352176	1619768	2988899	1424892	2783095	2343174	2859160	1038680	2440018	2364523	1754349	1307571	19968514	12362039	15362337	9581177	26879780	20615848	25790174	20207216	35570440	25303288	19216670	20432624	24380942	16812778	14099346	18028228	20475414
444	gamma-glutamylhistidine	Peptide	Gamma-glutamyl Amino Acid	18245	LC/MS Pos Early	1235	2740	285.119	37460-15-4	7017195	5380197			344858	601822	314890	359869	404037	503088	195630	192971	283707	556241	213326	484197	362417	342446	352060	403448	377766	314955	167422	1472316	1097993	1057199	854664	1822245	1508041	1963366	2143883	2612087	2312003	1431813	1900814	1796583	1040714	1251783	1388653	1572269
445	gamma-glutamylisoleucine*	Peptide	Gamma-glutamyl Amino Acid	34456	LC/MS Pos Early	100001485	2940	261.144		14253342	21403145		HMDB11170	1623773	2709457	723044	1080817	2383559	1852172	1806126	2379332	1291173	2910574	482081	1169317	1872332	2572209	1173066	2860214	1539347	1363777	542503	2185681	1547409	1607418	918713	2793917	1823833	3479175	5997513	3336161	3876892	3657740	2549720	7681162	1126694	3896041	1993247	2932621
446	gamma-glutamylleucine	Peptide	Gamma-glutamyl Amino Acid	18369	LC/MS Pos Early	1268	2991	261.144	2566-39-4	151023	133115		HMDB11171	2581891	4133258	1070182	1550818	2466365	2592555	2248083	2595255	1775227	4324237	782443	1948653	1668065	2846466	1699660	2562750	1999364	2018927	681562	4092771	2539159	2990293	1695916	4755543	4091841	6230312	11001763	6388853	8087301	6205282	4665272	14212602	2343614	6263599	3803242	4531767
449	gamma-glutamylmethionine	Peptide	Gamma-glutamyl Amino Acid	44872	LC/MS Pos Early	100001313	2640	279.101	17663-87-5	7009567	5373147		HMDB29155	54474	236112	70643	104529	177521	198673	108558	149499	91066	130904	73102	122994	66621	169151	83158	156374	168074	111973	68612	906147	378460	1198913	578584	1306957	1453135	1380931	2206671	2451197	1966481	1295578	1410037	1905267	957798	1087943	1249081	1437051
450	gamma-glutamylphenylalanine	Peptide	Gamma-glutamyl Amino Acid	33422	LC/MS Pos Early	100000491	2992	295.129	7432-24-8	111299	99868		HMDB00594	244947	715513	388187	475406	385301	771095	547358	463951	667041	810937	348650	601767	410171	499132	540474	463776	489210	554760	343464	575760	621781	643500	490891	668260	580850	860219	1034159	765291	904803	794223	728183	625296	762817	684756	427425	570613
451	gamma-glutamylthreonine	Peptide	Gamma-glutamyl Amino Acid	33364	LC/MS Pos Early	100001314	1750	249.108	5652-48-2		21403107		HMDB29159	635987	1559446	565688	593755	1073334	894972	656031	527972	506099	1619570	537714	944238	732704	793115	1035184	1179250	820874	700876	473070	2045403	1151937	1492678	1050305	3516931	2082914	2165792	2487289	3323428	2848003	2005415	2198091	2426808	1477191	2006036	2546474	1962925
452	gamma-glutamyltryptophan	Peptide	Gamma-glutamyl Amino Acid	33947	LC/MS Neg	100001295	1960	332.125	66471-20-3	3989307	2302065		HMDB29160	37469	90205	59313	53278	43024	87377	58793	64147	50918	65066	30052	43786	57285	58352	61701	45945	52674	90498	33619	107914	91662	69906	135232	96471	93721	132408	173591	81700	122490	102213	81929	92387	119232	132824	90265	54842
453	gamma-glutamyltyrosine	Peptide	Gamma-glutamyl Amino Acid	2734	LC/MS Pos Early	1102	2508	311.124	7432-23-7	94340	85142		HMDB11741	387032	826312	425968	523415	374123	419303	411480	562855	389083	589302	338954	443049	221768	397344	598149	398947	481286	512059	219870	785668	895559	867434	633888	696697	794226	1158321	1038813	828060	1308462	852933	989390	648170	811508	888462	595753	713982
454	gamma-glutamylvaline	Peptide	Gamma-glutamyl Amino Acid	43829	LC/MS Pos Early	100001126	2700	247.129	2746-34-1	7015683			HMDB11172	5830139	9638477	3034657	3548563	7982163	7138708	4949158	4708220	4481931	8974035	2573715	4603134	5631281	8625903	4343830	8596411	5801800	4207498	2024059	7112108	5532936	5865156	3221594	11648261	7138418	12415097	16370200	12838662	16688728	13766276	11833167	17701532	5409371	11941113	9480917	10236865
3399	gamma-tocopherol/beta-tocopherol	Cofactors and Vitamins	Tocopherol Metabolism	52473	LC/MS Pos Late	100008998	2384	416.364						287014	235850			43153		36572	210322	25631		1385373	192305	981123			34836		39575		2899552	27147	4090048	3435743	5047344	1838421	1865112	2916632	6963997	3626644	1923130	3640278	5146142	2075617	2153645	1838483	1354288
178	gentisate	Amino Acid	Phenylalanine and Tyrosine Metabolism	18280	LC/MS Polar	100000447	905	153.019	490-79-9	3469	3350	C00628	HMDB00152					231865		101509			114496	202223		103156		136405	144428		76308			74868	764784	123313			118830	468582	179329			164556		80032	296263	112456	128878
3665	gluconate	Xenobiotics	Food Component/Plant	587	LC/MS Polar	338	2922	195.051	527-07-1	10690	10240	C00257	HMDB00625	31139262	19524348	19119082	21487168	13473979	15420387	15515796	11769459	51274908	13247239	23114892	18193504	10077706	8915281	23678874	10331171	5599765	17635488	13043313	15081072	9918617	14188125	15425870	10660398	8793179	6702295	9967030	7949597	5907186	11341253	5235169	8388531	17469462	10461574	7485311	8796405
881	glucose	Carbohydrate	Glycolysis, Gluconeogenesis, and Pyruvate Metabolism	48152	LC/MS Polar	572	2342	225.062	50-99-7	79025	71358	C00031	HMDB00122	516571200	747960832	515262656	747570112	512461280	603345344	745684096	1064762496	1374689152	489344512	1162708352	516406112	481115968	711592768	729745472	662283904	548789120	504615136	398161280	652503296	526190336	644621248	734471424	599847040	588184320	615214144	492950912	909945664	761487680	527883648	762919616	431261664	586582336	525334944	681017088	790336064
1038	glucuronate	Carbohydrate	Aminosugar Metabolism	15443	LC/MS Polar	100000257	3233.3	193.035	207300-70-7	444791	58552	C00191	HMDB00127	19810478	10826078	17121900	17603596	11087437	14529750	15889749	10962658	27990624	8137375	20894890	18078666	32926040	11549482	17467356	12081747	8219267	17974770	16179478	19496660	15282530	20474754	21346100	8916852	12289329	11011503	15272773	16128978	11338725	12600684	12485431	15726784	24581882	26407152	12342618	13706587
42	glutamate	Amino Acid	Glutamate Metabolism	57	LC/MS Pos Early	561	1500	148.06	56-86-0	611	591	C00025	HMDB00148	743014016	827054976	851229248	879780736	762921856	985088640	1010445888	765563328	895832000	906510912	851690240	1033475776	1021395328	830293760	817703040	888107392	908200704	1034837184	912222848	665514816	438649216	367900768	353407200	515309888	735390656	671143808	473669088	510897824	682027712	672474688	402806080	648086528	485030048	432647648	403909568	482902528
43	glutamine	Amino Acid	Glutamate Metabolism	53	LC/MS Pos Early	563	1291	147.076	56-85-9	5961	5746	C00064	HMDB00641	553272704	668485952	439197952	602241152	453567904	420906464	378853248	551794176	454938624	635364480	335001248	574340416	481760032	522795552	512920224	426360576	428943680	486256960	325357408	777140480	477032448	701388800	600223040	609667328	641253312	740482368	686340608	771438336	633023296	530670816	642354176	819002176	577367744	710672064	646935168	706121920
99	glutarate (pentanedioate)	Amino Acid	Lysine Metabolism	396	LC/MS Polar	339	2900	131.035	110-94-1	743	3618533	C00489	HMDB00661	3789198	2799672	3940810	3050370	3283987	2953548	4548118	2786621	5875425	3515314	2421524	3167011	4017653	2965980	3019887	3649127	3417983	3063411	3307605	811742	994433	658131	1031900	629403	912905	634615	798626	556690	1171969	2212246	508747	949756	2218816	973671	957382	895912
100	glutarylcarnitine (C5-DC)	Amino Acid	Lysine Metabolism	44664	LC/MS Pos Early	100001593	2393	276.144	102636-82-8	71464488	21403175		HMDB13130	528781	965897	668823	536553	642623	941769	342149	582114	732998	624227	873119	684200		700951	850189	600684	392171	523739	551999	382359	277008	727856	548712		496179	534163	653617	286250	532177	432331	324041	322960	413327	478117	311940	233532
901	glycerate	Carbohydrate	Glycolysis, Gluconeogenesis, and Pyruvate Metabolism	1572	LC/MS Polar	1052	2070.4	105.019	600-19-1	752	732	C00258	HMDB00139	117010216	157097536	141707888	167296560	136737968	130713696	196116768	174514208	175218416	129767088	112933912	92665800	125667408	125459728	163276880	140733248	157815664	124096656	124208056	151930400	86140472	95817672	113281720	105748744	135100336	94568352	82203160	56288788	66902896	94712408	78020768	112727920	134625792	118405592	87575336	84166616
2102	glycerol	Lipid	Glycerolipid Metabolism	15122	LC/MS Neg	1254	758	91.0401	56-81-5	753	733	C00116	HMDB00131	5916472	5453796	8577450	4903939	4883179	10939296	5568551	6286317	9419598	5878740	5350249	5715673	14304135	4522681	4379978	7253512	5703637	7780860	5051548	2784964	4057541	2789039	10881295	2339292	2846342	2527157	1316615	1519026	2263520	3983352	2766356	1625407	2473533	6342840	1778328	2282251
2103	glycerol 3-phosphate	Lipid	Glycerolipid Metabolism	43847	LC/MS Pos Early	100000258	580	173.021	29849-82-9	754	734	C00093	HMDB00126	1295740	1062911	1530662	1480567	1579747	1015751	1295009	1965383	2372945	2279659	1467222	1220702	1764817	1581012	1333693	1020541	1019513	898178	1280934	903305	1108356	1231633	531723	1107805	1109198	907387	712466	1488301	543135	1026486	822975	742578	613837	872437	862335	598240
1594	glycerophosphoethanolamine	Lipid	Phospholipid Metabolism	37455	LC/MS Pos Early	100001620	659	216.063	33049-08-0	123874	110410	C01233	HMDB00114	18828108	15158061	27444684	23083038	7801580	18289988	17421164	12377196	17906322	16535523	20784740	16848652	20683708	16702547	19728972	21437418	14630001	13633785	16740479	10222857	8010595	7052456	7811566	8105163	12217382	11740377	7078209	15114220	7858439	9340198	6943545	8718907	7056013	7496883	13298518	10254003
1597	glycerophosphoinositol*	Lipid	Phospholipid Metabolism	52307	LC/MS Pos Early	100001621	516	335.074	16824-65-0					511917	215822	267398	132300	695993	68295	144774	125882	233669	378678	715078	202008	290316	200759	250580	250704	122428	127615	283907	347397	872187	634201	342935	996695	224271	593231	418327	6470188	837741	153989	615471	488144	614135	463389	655334	659149
1588	glycerophosphorylcholine (GPC)	Lipid	Phospholipid Metabolism	15990	LC/MS Pos Early	100000269	672	258.11	28319-77-9	71920	571409	C00670	HMDB00086	207086688	183249424	141564064	161639216	179912176	111934320	145846592	162217792	233405024	232315552	270387040	153992496	279335360	159493536	150901776	189094176	116118304	157770480	171242112	204987232	230162992	208519040	176839568	272993888	243734240	229272432	156314032	949060416	265908768	188870192	198219264	170051120	181685072	182219456	178229040	227754960
1	glycine	Amino Acid	Glycine, Serine and Threonine Metabolism	58	LC/MS Pos Early	340	1375	76.0393	56-40-6	750	730	C00037	HMDB00123	47788000	55655096	65566744	73148480	58404612	59954240	53468632	66516340	64670496	70113904	42482964	71613960	62452312	54896512	52302736	54659468	58935008	59860700	66146220	54074940	33024580	35239412	32855542	47514980	46618924	52107064	34367084	46714012	37342768	46079260	35545532	43224188	44834056	32425572	35689968	41884316
2537	glycochenodeoxycholate	Lipid	Primary Bile Acid Metabolism	32346	LC/MS Neg	1628	5236.1	448.307	16564-43-5	12544		C05466	HMDB00637	11939938	24876054	8058058	7788995	5014240	12522731	11769008	21845728	12567218	4148852	1667138	8399554	10728585	4674163	14224874	9749988	2334876	11711837	5396057	5158003	8302044	16876968	30386752	11311330	2441820	28359958	34392628	6884450	16002831	27681530	18966128	28231556	10961433	36162596	4085782	18122172
2545	glycochenodeoxycholate glucuronide (1)	Lipid	Primary Bile Acid Metabolism	52983	LC/MS Neg	100009264	4806	311.666						709178	143479	364273		345107	195916	333137	724307	963642	230700	358502	382711	883634	693332	208869	392454	83351	860701	380794	186418	475326	422854	228445	113872	163311	710280	591083	1238139	466881	354779	475359	417301	612122	7146516	131948	956905
2547	glycochenodeoxycholate sulfate	Lipid	Primary Bile Acid Metabolism	52974	LC/MS Neg	100006641	4820	263.628						581568	647639	911601	293268	263559	924742	902371	832933	1196315	537463	113582	561387	728417	671727	366532	975426	286354	1176537	255996	749066	474788	473904	1082111	420435	1142455	278182	1634437	287341	330063	1077733	437369	1519736	225161	5040771	120832	1135481
2534	glycocholate	Lipid	Primary Bile Acid Metabolism	18476	LC/MS Neg	342	5163	464.302	475-31-0;863-57-0	10140	9734	C01921	HMDB00138	3087687	8828288	1319075	1722520	958160	2337865	1551060	4565154	4416593	888801	1074272	2146700	2383441	560058	2604077	2281879	1486923	2322562	1287763	762135	1412578	3086115	12432156	3866364	565809	6300356	3916774	1668284	2959360	2466693	3235340	7577703	1193297	6837813	1226988	4373333
2581	glycocholenate sulfate*	Lipid	Secondary Bile Acid Metabolism	32599	LC/MS Neg	100001989	4750	254.623						5768915	4297222	2606136	1351860	2980042	3474571	2646950	8055231	2471246	3136674	1665734	3450056	1864307	2247578	1366885	2393139	3022986	3020804	767070	3660281	2984743	2587426	3277011	1120462	2197074	2890876	5578756	5377616	3075801	2405997	5762614	3018405	5134234	6913633	664750	2534473
2552	glycodeoxycholate	Lipid	Secondary Bile Acid Metabolism	18477	LC/MS Neg	100000436	5281	448.307	360-65-6	3035026		C05464	HMDB00631	3407086	14593397	1225437		3876509			5470495	3418831	1276927	4634056	6601303	5298634	3353240	5214267	2931419	1479852	6147339	2335417	2189590	5437045	6070205	10861640	4574341		24927636		4312220	7867916		5905804	8048713	2297770	6771934	786044	8206959
2586	glycodeoxycholate sulfate	Lipid	Secondary Bile Acid Metabolism	52975	LC/MS Neg	100006642	4875	263.628						392220	634256	1028201		631327	153962	833066	1140238	1627963	1091538	418691	853498	1154239	741784	410298	580573	248718	2656089	283589	1413948	952734	1259003	1043814	265628	91985	629219	866765	1032293	549481		758765	1184609	240836	5825392	60448	1584117
2572	glycohyocholate	Lipid	Secondary Bile Acid Metabolism	42574	LC/MS Neg	100004083	5020	464.302						68099	309807	111648	63318		158500	112610	147352	249949	52294		77503	193735		79905	165592		164221	33566	339455	110785	99783	423401	63276	127791	121332	164684	133518	84007	194644	153639	301193	18867	542287	67843	167436
2557	glycolithocholate	Lipid	Secondary Bile Acid Metabolism	31912	LC/MS Neg	100001064	5357.1	432.312	474-74-8	115245	103116	C15557	HMDB00698		577613			50580		106465			386764	130817	188314		199717	141448	106124				396726		97388	111188	61879		632575	78421	274141	53732		189977	273938	89857	339180		446312
2558	glycolithocholate sulfate*	Lipid	Secondary Bile Acid Metabolism	32620	LC/MS Neg	100001657	5011	255.631	15324-64-8	72222	65188	C11301	HMDB02639	704689	2561499	1744231	594059	1205994	1214332	4536806	3691549	1178252	4367121	1250376	3407335	6765287	6614171	1010328	3573422	1315596	4489690	1111996	6869118	3374305	5083633	5060159	1695066	1137984	3265124	3416467	4935793	1129253	68033	3077049	5293482	702714	8906945	565213	6353606
2621	glycosyl ceramide (d18:1/20:0, d16:1/22:0)*	Lipid	Ceramides	57595	LC/MS Pos Late	100015882	3414	756.635						1700083	1719641	2036571	1546730	767372	1626433	1145342	1804466	1472897	1210293	1432259	1379409	1318354	847177	1061721	1048567	1065409	1602858	1282928	1014655	866538	1073725	1412517	1476667	708833	1037536	1114882	614906	1023331	1598489	1177553	1121193	1060808	1795729	1311698	1153739
2622	glycosyl ceramide (d18:1/23:1, d17:1/24:1)*	Lipid	Ceramides	57448	LC/MS Pos Late	100015751	3667	796.666						340397	331595	425650	385191	137908	300814	381516	367388	352013	301704	110452	216931	388616	193114		196523	326936	182251			246122	236598	228252		124592	266502		90301	166141	345728	220437	278600	187538	417116	290501	246531
2623	glycosyl ceramide (d18:2/24:1, d18:1/24:2)*	Lipid	Ceramides	57453	LC/MS Pos Late	100015745	3380	808.666						1710169	1690175	1682953	1873346	859523	1373399	1552734	1802009	1213838	1483288	1197310	1402977	1955825	1013455	987054	1031640	1290436	1441938	1359966	1309097	897006	1112921	1547652	1776608	953823	992765	1337772	755052	803851	1132970	1217191	1163657	1008912	1897929	1462069	1233883
2269	glycosyl-N-palmitoyl-sphingosine (d18:1/16:0)	Lipid	Sphingolipid Metabolism	53013	LC/MS Pos Late	100009272	2623	700.572						7475571	7549124	7495837	7759272	4626891	6697624	5737406	8693571	6971427	6584074	5758316	8020148	11609898	4430221	4851413	5541164	5424370	6096178	5608101	6882018	4293242	6053621	5867201	6507884	5150800	5153921	7119174	7067233	4570674	5257456	5142540	7246282	6386003	7273946	7781172	5957724
2270	glycosyl-N-stearoyl-sphingosine (d18:1/18:0)	Lipid	Sphingolipid Metabolism	52234	LC/MS Pos Late	100001882	3053	728.604						928208	867327	1212903	845244	410209	684491	740373	966947	855435	675817	1064956	672504	794029	456220	706642	548958	698701	660290	677588	612142	503865	623958	696468	1203976	529922	575707	764648	358779	631634	772509	803908	759679	706305	1391944	861358	792993
2564	glycoursodeoxycholate	Lipid	Secondary Bile Acid Metabolism	39379	LC/MS Neg	100002911	5033	448.307	64480-66-6	12310288	19973534		HMDB00708	695617	4463743	1010264	216734	824638	638735	472145	551405	1084086	104912	168069	553901	1205798	386958	426158	493030	66705	1053904	460492	855121	750058	632579	2182912	514158	157139	1246033	2497695	412174	4224577	871286	2242031	4567058	643270	2524887	430871	1450765
607	glycylvaline	Peptide	Dipeptide	18357	LC/MS Pos Early	100000487	2734	175.108	1963-21-9	97417	2006926		HMDB28854	62603	51720	104482	53641	90885	74539	94383	76835	98300	229155	122979	92083	124863	174102	25074	46429	78992		60516	4337276	8349872	7765515	7375150	6495808	5009338	3972940	5427150	5337416	10774968	3687530	2172855	11185770	5207022	8021592	15005198	4596140
396	guanidinoacetate	Amino Acid	Creatine Metabolism	43802	LC/MS Polar	344	2884	116.047	352-97-6	763	743	C00581	HMDB00128	106148	188456	94521	93878	167315	99235	147301	139044	167822	215701	108953	142544	195577	206829	118140	172274	179237	152342	101748	306166	114441	163109	123408	235194	243549	166418	153575	242357	195631	198699	185777	279859	191645	128055	128512	149328
422	guanidinosuccinate	Amino Acid	Guanidino and Acetamido Metabolism	32446	LC/MS Polar	100001212	3550	174.052	6133-30-8	97856	88329	C03139	HMDB03157	494769	199472	393916	310939	131764	320747	310180	549334	704111	170791	905146	389177	113083	34016	291007	179736	145306	388436	652421	73810	498475	946492	750547	55695	154534	87549	317970	156839	110892	73807	99395	131747	412655	473467	74897	164999
3252	guanosine	Nucleotide	Purine Metabolism, Guanine containing	1573	LC/MS Neg	1099	1662	282.084	118-00-3	6802	6544	C00387	HMDB00133																				107902	239688	218232	74569	218151	164740	69037	394030	38336	260072	201276	140299	392048	307799	198790	536599	87445
3384	gulonate*	Cofactors and Vitamins	Ascorbate and Aldarate Metabolism	46957	LC/MS Polar	100001586	2750	195.051	20246-53-1	9794176	7969943		HMDB03290	10076789	12017318		18252382		12180505	9217764	13377082	37718160	4328939	14689230	17441288	10623439	6762282	9754333			11508858	2161017	5805492	7280253	10381077	10967761	4056222		5755320	7527312	7783879	4000432	4414798		776322		10887317	5251994
3421	heme	Cofactors and Vitamins	Hemoglobin and Porphyrin Metabolism	41754	LC/MS Pos Late	100001386	1124	616.176	14875-96-8	26945		C00032	HMDB03178			1834507	8889676	28243688		41768336	20334568	8658823					3341705			6101566			15246430	4207730	2474215	9672930	8846796	802538	189153	819578	943501	260895	27970	6984237	377860	3871684	1564637		549703
4404	HEPES	Xenobiotics	Chemical	21248	LC/MS Neg	100000843	1022	237.091	7365-45-9	23831	22278
1096	heptanoate (7:0)	Lipid	Medium Chain Fatty Acid	1644	LC/MS Neg	925	3670	129.092	111-14-8	8094	7803	C17714	HMDB00666	1828292	1272249	2211462	1611239	1020368	2299114	1277576	1222805	1899035	1362366	1560878	2194846	1925763	1808254	1422250	1346301	1324849	1767129	1592944	875721	1729886	510655	663391	875717	847752	1129663	384858	587198	928667	1294041	433085	880015	394943	742479	706222	1032040
1252	hexadecanedioate	Lipid	Fatty Acid, Dicarboxylate	35678	LC/MS Neg	100001614	4615	285.207	505-54-4	10459	10027	C19615	HMDB00672	616290	1031130	1934904	764134	599238	2407946	370000	2408648	1199026	703488	443608	2036254	4847517	827688	1191286	503847	391563	3770277	824914	404613	1474234	636140	4076951	389758	400070	400233	692207	527346	746642	381371	1297010	331724	704557	2675220	702283	847810
1338	hexanoylcarnitine (C6)	Lipid	Fatty Acid Metabolism(Acyl Carnitine)	32328	LC/MS Pos Early	100000781	3308	260.186	6920-35-0	6426853	4932273		HMDB00705	136234	429320	368359	208857	331963	490977	190444	193341	342556	214422	77259	351771	1100804	415545	153579	407504	411025	458615	370068	407544	479637	453032	1215638	493912	335341	211459	342574	356268	349887	338162	683181	306863	379572	1370273	279234	415181
2681	hexanoylglutamine	Lipid	Fatty Acid Metabolism (Acyl Glutamine)	54907	LC/MS Neg	100001733	2780	243.135						20794	25711		77450	63004	67119	17274		78001	49640	19601	66698	597379	165441		46543	32225	69843	62153	40012	97091	27841	327626	49105	79623		22406	32160	18308		232856	107034	27301	192068	50634	58737
1325	hexanoylglycine	Lipid	Fatty Acid Metabolism(Acyl Glycine)	35436	LC/MS Neg	100001527	2900	172.098	24003-67-6	99463	89859		HMDB00701	30267		95512	106483	55113	141687			62541	98444		147405	497859			63640		93674	100552	23622	112336		188117		30295						93953	25524		76492		53925
3454	hippurate	Xenobiotics	Benzoate Metabolism	15753	LC/MS Neg	100000014	2106.9	178.051	495-69-2	464	451	C01586	HMDB00714	68683008	19450642	54631392	27725280	25957090	28599868	89520544	23707770	19006178	45182208	108949624	22473466	64782556	102024088	29316354	29835662	39820600	30478080	93036160	54189048	53244820	87973640	40488464	27509714	32181568	57418308	43812480	18390352	20257726	16305479	16919762	21079906	15505853	130841872	25326182	15975919
63	histidine	Amino Acid	Histidine Metabolism	59	LC/MS Neg	355	755.9	154.062	5934-29-2	6274	752	C00135	HMDB00177	57945876	62890776	82413352	69666664	62131868	69396480	65209052	58323268	69063600	77240584	51792432	72209568	62076700	64148648	69276032	59793096	63691280	76173680	82091904	54792356	34927340	37212384	35308948	44733092	53362228	49940204	44323172	46510148	44727944	47566224	44904080	50225516	44306024	40869736	49979860	47159152
612	histidylalanine	Peptide	Dipeptide	42027	LC/MS Neg	100003542	970	225.099	16874-75-2	351667	312232			201379	86669	95528	73286	67252	150924	108473	46616	86560	137539	131152	167687	176380	92922	97987	90448	93050	142015	145960	241656	447740	199674	389964	716634	491994	367471	992062	311209	916241	537438	413672	670303	183551	299272	1008825	211295
374	homoarginine	Amino Acid	Urea cycle; Arginine and Proline Metabolism	22137	LC/MS Pos Early	100000961	2882	189.135	156-86-5	9085	8732	C01924	HMDB00670	9416022	16179640	9388658	11371351	8669764	6887576	26517600	6193811	11074983	15399096	6492744	6387287	11294304	27005552	19936474	15325976	12650439	13449249	7031544	18255436	5301040	5848371	7886461	17867768	19151660	16436017	9418340	22152436	15098020	18687680	10934790	17893384	29929094	14451698	14249216	13623455
375	homocitrulline	Amino Acid	Urea cycle; Arginine and Proline Metabolism	22138	LC/MS Polar	100000963	3006.8	188.104	1190-49-4	65072	58582	C02427	HMDB00679	321843	154681	389462	334803	258305	449475	296220	286151	598413	224895	546417	564268	348155	242806	842177	378032	276874	399782	629983	258756	261572	427533	360750	128775	238483	358420	374577	277498	223236	174238	133797	211417	270921	407380	479569	282649
3765	homostachydrine*	Xenobiotics	Food Component/Plant	33009	LC/MS Pos Early	100001550	1750	158.118	1195-94-4	441447	390180	C08283	HMDB33433	940285	828974	1160675	1628824	1738216	792778	1240017	359072	368025	991581	1465782	1125929	494195	790371	617350	711964	735138	806293	1357726	775297	664306	1391631	1262050	646330	895322	798041	1420742	309632	735252	1075953	2054234	449186	610180	1945237	796847	1029146
163	homovanillate (HVA)	Amino Acid	Phenylalanine and Tyrosine Metabolism	1101	LC/MS Neg	117	1649	181.051	306-08-1	1738	5323114	C05582	HMDB00118	137056		87933	149761	85136	146369	135640	175331	257851	45012	150676	133184	75487		73467		142406	98524	74171		100428	132845	190811	54443			127795				36730		88791	137519	77151
827	HWESASXX*	Peptide	Polypeptide	32836	LC/MS Pos Late	100001327	810	471.738			21403115																						186146	262944	259407	269498	130969	152476	120861	189566	215833	226015	189756	255343	583272	178212	172618	182260	210208
69	hydantoin-5-propionic acid	Amino Acid	Histidine Metabolism	40473	LC/MS Polar	100002514	2080	171.041	5624-26-0	782	761	C05565	HMDB01212	703238	355536	802508	287432	465779	899040	771764	1229603	1480102	571495	815157	591473	763143	182037	1215119	754257	354079	1167919	433094	169011	366586	1218052	688782	263431	557998	577748	2043253	1143293	698235	1080073	307355	108877	1082450	991067	204179	397879
4119	hydroquinone sulfate	Xenobiotics	Drug	35322	LC/MS Neg	100001604	1395	188.986	123-31-9	161220	141624	C00530	HMDB02434	145279	73532	65143	36531	144186	125410	122061	128906	182994	173426	953515	426660	109186	79569	59299	89402	40427	160769	290811	63345	110149	181871	126652	94089	74838	200170	434402	77140	101092	264230	118697	44542	92474	270965	85370	28981
4120	hydroxybupropion	Xenobiotics	Drug	32882	LC/MS Neg	100001309	5084	254.095		446	21403106		HMDB12235
2571	hyocholate	Lipid	Secondary Bile Acid Metabolism	34093	LC/MS Neg	100001279	5046	407.28	547-75-1	92805	21403098	C17649	HMDB00760	394284	150727	347608	363195	166721	235378	122638	503973	268399	125582	574091	839382	113076	278019	59436	504670	185317	399704	884462	124672	561354	223846	411743	165946	558331	236743	76206	239770	124887	169979	214864	294563	454455		1251884	148069
355	hypotaurine	Amino Acid	Methionine, Cysteine, SAM and Taurine Metabolism	590	LC/MS Pos Early	358	724	110.027	300-84-5	107812	96959	C00519	HMDB00965	3927828	5978088	2689895	5536405	4188890	4785351	8107482	6705293	5671875	3031745	4517718	3294673	1800256	5262512	3066768	3074918	5793839	8194812	4610229	7696457	3245994	5808495	3840704	4747104	3872148	3340147	4411734	1810801	1551134	4033728	6279588	3044827	6314102	4419102	3000145	3742967
3197	hypoxanthine	Nucleotide	Purine Metabolism, (Hypo)Xanthine/Inosine containing	3127	LC/MS Neg	171	1291.2	135.031	68-94-0	790	768	C00262	HMDB00157	21612854	98126848	61691224	76791672	64898620	62805264	71261376	65952944	46427324	73317992	28905142	51363188	33493720	57604336	56997332	80222264	84335984	46193216	45180916	65052956	52616016	51682052	40802032	79017896	44481892	26008250	32275704	8379261	61717132	65547676	31861336	53153400	74646416	44504948	58343528	40116360
4016	ibuprofen	Xenobiotics	Drug	17799	LC/MS Neg	1487	4925	205.123	15687-27-1	3672	3544	D00126	HMDB01925			105945	113186					145864	56803			147977		2995562			52184	209112	19567668					178838						17391980			69789
4015	ibuprofen acyl glucuronide	Xenobiotics	Drug	38366	LC/MS Neg	100002406	4976	381.155	115075-59-7	163959	143793																						574503											626790
74	imidazole lactate	Amino Acid	Histidine Metabolism	15716	LC/MS Pos Early	100000263	2040	157.061	14403-45-3	440129	389128	C05568	HMDB02320	5434424	2206267	4470422	4539687	2864616	8206441	3405031	5523082	5652227	3357944	4234748	4055568	2083265	1534590	5244810	2677473	2234145	4893950	4548842	1550227	3557024	3996561	5571296	2587580	2526122	2011598	2298850	1907868	2100728	1832084	2534024	2399636	2883029	7049114	1465108	1515414
73	imidazole propionate	Amino Acid	Histidine Metabolism	40730	LC/MS Pos Early	100003434	2263	141.066	1074-59-5	70630	63798		HMDB02271	199786	452479	122046	92861	213423	115907	312557	139324	119203	119100	179938	198339	274638	162807	118985	146444	104146	196110	214646	221084	141263	123201	130832		71930	94188	248738	79509	102713	106820	381671	217228	229329	517301	102396	152209
223	indole-3-carboxylic acid	Amino Acid	Tryptophan Metabolism	38116	LC/MS Neg	100002185	1708.8	160.04	771-50-6	69867		C19837	HMDB03320	36191	64255	45356		35147	48151	60298	48809	50547	55083	48686	47487	45027	88764	47052	57493	26786	31546	41780	32923	31894		49433		59369	49030	24953	30915	35956	28581	23416	36026	33998		18500
234	indoleacetate	Amino Acid	Tryptophan Metabolism	27513	LC/MS Pos Early	100001034	2850	176.071	6505-45-9	802	780	C00954	HMDB00197	5891556	3619988	3004325	2833683	4968848	2340550	8332469	3989687	4669231	2019364	5149015	3112708	15561450	5395097	3245971	4355495	2159328	3419903	3158679	3415296	4951731	3626962	2453014	1348695	3322141	2351950	6548258	3099070	2284605	2997971	4264612	1031291	4899017	16709619	6381006	2536338
220	indoleacetylglutamine	Amino Acid	Tryptophan Metabolism	42087	LC/MS Neg	100001731	2535	302.115		25200879			HMDB13240	50226	106143	24538	29090	80784	30841			65972	38595	85092		34421	61923	34319	38326		61848	51578	39244	34110	67458		15901	117253	92566	48578	83432	82798	54799		24614		161872	172373	15577
233	indolelactate	Amino Acid	Tryptophan Metabolism	18349	LC/MS Pos Early	100000463	2600	206.081	832-97-3	92904	83867	C02043	HMDB00671	6315576	3370230	8280025	6256816	7391557	8315338	5970894	6301326	10217977	3990791	10456928	4973915	2413486	2101760	4490313	3721344	3057811	6157064	6353210	2673609	5527661	8495904	6047480	3406100	3821710	4349113	4201289	1816959	4401919	3854549	2514542	3774795	6778327	5815868	4398172	2433081
218	indolepropionate	Amino Acid	Tryptophan Metabolism	32405	LC/MS Pos Early	100001083	3205	190.086	830-96-6	3744	3613		HMDB02302	1572702	1167168	2144007	5936163	4966752	2145931	6739638	3453881	1066345	4224083	11238717	11858456	1312886	3236367	3906760	5007109	4313525	2661171	10787134	952377	3012801	11755440	4408626	7444754	2242793	4584144	2501584	8902488	1101702	1836972	6869435	8026283	2014819	2860301	2041204	1432037
3196	inosine	Nucleotide	Purine Metabolism, (Hypo)Xanthine/Inosine containing	1123	LC/MS Neg	361	1602.1	267.073	58-63-9	6021	21241953	C00294	HMDB00195	647305	1596489	938445	607395	997987	418367	681852	450417	650905	833192	540622	300051	232060	415303	417756	592891	807970	394228	340962	9598909	20525728	26054294	5146652	49320292	8334160	594254	18157306	515010	47700660	3112818	9131926	32230994	37076784	11091369	42952680	5910824
322	isobutyrylcarnitine (C4)	Amino Acid	Leucine, Isoleucine and Valine Metabolism	33441	LC/MS Pos Early	100001055	2810	232.154	25518-49-4	168379			HMDB00736	5403981	3623031	4488226	2819236	4860717	6203877	7088766	7322009	14261050	4440545	4614326	5921333	2171938	2366382	6472235	5053728	7945252	6985179	4097457	926437	7235945	6215821	2658956	2611698	2583463	4736925	5095610	4087553	1586751	6702930	2632930	4668920	7303655	5766854	864711	5108183
323	isobutyrylglycine	Amino Acid	Leucine, Isoleucine and Valine Metabolism	35437	LC/MS Neg	100001590	1420	144.067	15926-18-8	10855600	9030891		HMDB00730	593441	644922	584156	577443	469090	419732	551681	437294	977928	636158	604540	709235	593854	416221	729462	594810	499766	435067	699935	264841	502291	439683	78094	317423	276848	290038	425703	301797	330437	368469	179877	562208	255517	422539	359655	296226
1072	isocitrate	Energy	TCA Cycle	12110	LC/MS Pos Early	1206	773	210.061	20226-99-7	1198	1161	C00311	HMDB00193	297829	255654	312411	251164	243388	298659	341142	438496	327754	191351	292250	300550	287902	122172	234464	162211	190703	324515	234163	201967	342101	262485	365474	247391	137361	113951	239177	95054	93492	154318	139626	280881	261879	305310	119958	195216
296	isoleucine	Amino Acid	Leucine, Isoleucine and Valine Metabolism	1125	LC/MS Pos Early	376	2800	132.102	73-32-5	6306	769	C00407	HMDB00172	550317056	648880448	382321152	443345728	455696960	411106176	613493504	627947264	431254432	631951168	290115936	477633248	654388224	579659328	464112640	660832448	494603776	535925728	425935232	551390848	358766240	427210720	309731776	455786496	466809280	544871040	797419840	465260384	515109056	649904832	412261600	1012348160	349386112	774548096	428846656	581148288
631	isoleucylglycine	Peptide	Dipeptide	40008	LC/MS Neg	100003169	1992	187.109	868-28-0	342532	303621																						271645	230658	241544	183764	191653	242465	128270	584982	106637	234898	263619	373046	586992	340271	179530	340837	274729
2563	isoursodeoxycholate	Lipid	Secondary Bile Acid Metabolism	57577	LC/MS Neg	100002488	4809	391.285	78919-26-3	127601	113205	C17662	HMDB00686	169812	1669072	538725	48697	374410	108694	394567	156227	139995	49483	305647	261391	309826	354139	152333	388208	258452	567048	562117	893221	105536	311429	137606	470778	127647	690676	689684	148962	2466123	2263238	358382	908963	302706	315279	586865	248790
271	isovalerate	Amino Acid	Leucine, Isoleucine and Valine Metabolism	44656	LC/MS Neg	100000708	1564	101.061	503-74-2	10430	10001	C08262	HMDB00718	20799546	13925341	10319570	7884787	1860861	13864054	5261856	3141326	6401488	22837640	10017849	31073916	48324616	11244677	19825524	22328402	5603851	15834980	15420771	1576024	6915507	2086670	2994356	3076118	3419347	5666584	5196471	1661964	7468421	9738512	2601314	11802954	1286857	3682260	11139030	5263882
273	isovalerylcarnitine (C5)	Amino Acid	Leucine, Isoleucine and Valine Metabolism	34407	LC/MS Pos Early	100001393	3085	246.17	31023-24-2	6426851	4932271		HMDB00688	2196619	1233004	1003025	968842	2531019	1652593	4530325	2387673	3423117	2735180	1276301	1219343	1635887	2116774	1290163	2611649	2859331	1921289	2982378	1229198	2073902	1557994	1908186	897379	1850333	1343274	3809589	1568544	1107991	3189174	2796808	4739292	2096938	6315024	1120714	2455117
272	isovalerylglycine	Amino Acid	Leucine, Isoleucine and Valine Metabolism	35107	LC/MS Neg	100001452	1950	158.082	16284-60-9	546304	475516		HMDB00678	481920	490018	459409	397149	314808	339717	420725	601224	614502	635540	343677	424964	442038	287722	623233	548619	360191	357374	432907	147075	300993	415074	166696	173021	221814	259794	486892	220315	187695	328906	163005	711888	239193	370130	227351	346761
237	kynurenate	Amino Acid	Tryptophan Metabolism	1417	LC/MS Neg	98	2224	188.035	492-27-3	3845	3712	C01717	HMDB00715	547034	813854	1235951	839970	558989	2377222	1669225	1473680	3900245	750110	877808	854217	709660	540126	984044	515215	909282	1237990	697848	372575	1263670	911821	1558072	641600	612875	1041352	1040482	1226017	878863	675872	473012	802157	817370	898107	724674	555749
236	kynurenine	Amino Acid	Tryptophan Metabolism	15140	LC/MS Pos Early	100000265	2739	209.092	2922-83-0	161166	141580	C00328	HMDB00684	7785197	8116286	8944706	8097355	10225528	7766069	10607420	10148608	10514300	9757343	8532729	8224517	4138035	4453821	7106289	7063782	7614961	7808714	7749048	5548686	10458095	11359037	10016795	8591850	6520847	6725249	11438061	9234125	8157518	8475415	6546660	5443678	8382019	8136189	7033028	6592754
3428	L-urobilin	Cofactors and Vitamins	Hemoglobin and Porphyrin Metabolism	40173	LC/MS Pos Late	100002568	901	595.349	34217-90-8	5280818	4444369	C05793	HMDB04159			42367	140213		317437	104783	122859				394772	255666	392002				355565	35855		121757	24305	192026		68725		72707	187725			62413	52265		488750		370374
898	lactate	Carbohydrate	Glycolysis, Gluconeogenesis, and Pyruvate Metabolism	527	LC/MS Neg	482	681.6	89.0244	79-33-4	612	592	C00186	HMDB00190	492081568	556275584	513647744	538609792	395296224	497858720	508419488	461609856	930540096	534572320	661857984	413743072	496450112	345349280	552887104	403008736	559116032	592242432	438160416	539912640	359892448	370079456	411498144	329997408	403708416	711698880	385106400	210655952	293249472	516608416	254804048	480041856	604371648	443879232	246359344	291123648
954	lactose	Carbohydrate	Disaccharides and Oligosaccharides	567	LC/MS Polar	393	3500	387.114	5965-66-2	84571	5904	C00243	HMDB00186	878781	204139	154431	151962	178742	163875		214842	305205	163274	333612	300091	163332	162231	929789	135817	59610	321960	273068	67156	137979	180889	448902		69239	60228	55132	61524		135177			221149	138939	50951	65915
2281	lactosyl-N-nervonoyl-sphingosine (d18:1/24:1)*	Lipid	Sphingolipid Metabolism	57370	LC/MS Pos Late	100015620	3778	972.735			24846896			2661606	2193015	2457445	2925542	1383412	3721531	2450713	2980249	1710439	2572511	1766348	2548252	3770282	1263168	1767956	2419829	1924718	4088316	2507154	1845583	2005994	1813552	2746875	1599844	1731020	1175377	2598611	1966156	1071531	1505421	1474579	2241057	2140190	2598544	1122685	2041025
2279	lactosyl-N-palmitoyl-sphingosine (d18:1/16:0)	Lipid	Sphingolipid Metabolism	53010	LC/MS Pos Late	100009030	2527	862.625	4201-62-1					5124198	6227738	6585614	7287299	4949167	7159870	7633215	7034827	5077792	5705665	4777219	7173316	9715177	4495328	6054933	6660106	6332236	7150018	5588612	6702126	7110063	5776166	4907349	4858376	4282237	4491852	7463699	8191007	3269402	4702493	4603940	7424600	6711624	7212925	6505475	7058211
4407	lanthionine	Xenobiotics	Chemical	42002	LC/MS Pos Early	100003892	1730	209.059	3183-08-02	6994972;98504	88959			328757		360663	539762	145081	198897		555836	856078		484002	283319	149362	125664	210936	386288		175575	259111		328311	271889	246967	89825	47000	53528	136643	77701		96749	38014	41120	157595	212554	62403	142523
1102	laurate (12:0)	Lipid	Medium Chain Fatty Acid	1645	LC/MS Neg	181	5300	199.17	143-07-7	3893	3756	C02679	HMDB00638	89710352	46316324	138225040	55765620	32883384	213483824	13066527	21410850	70658168	38708672	40655984	77558488	145038000	38621020	68771832	36394804	32404652	136334288	110872928	36048884	138164880	40445396	139380704	20041002	27838302	21171076	19164972	25137954	34965112	66831372	69131936	13350193	28100644	65744964	14463642	18330604
1344	laurylcarnitine (C12)	Lipid	Fatty Acid Metabolism(Acyl Carnitine)	34534	LC/MS Pos Late	100001392	1235	344.28	25518-54-1	10427569	8602997		HMDB02250	1012421	5446316	2929057	1196911	2414010	2507900	1503537	1300463	1939808	1384103	402499	1381313	7683385	3034685	523849	3248409	2212345	3098334	1808865	2430436	1535306	1893886	7824890	1458238	1826642	785741	1716496	1046194	2110974	1753052	4442468	1540235	3069524	4350747	1811657	1365427
262	leucine	Amino Acid	Leucine, Isoleucine and Valine Metabolism	60	LC/MS Pos Early	397	2864	132.102	61-90-5	6106	5880	C00123	HMDB00687	898574848	896743104	754330368	806168064	654339904	902615296	1026788096	913523200	726263872	930615040	587132160	1033219584	887906944	854815744	660293568	877595392	782872960	1012806272	902499520	632298944	423174176	514101920	394481376	555430848	636795712	698787520	1008263680	604627520	689256384	797224832	488530656	1425179392	451078624	925535680	542773824	690348544
644	leucylalanine	Peptide	Dipeptide	40010	LC/MS Pos Early	100003179	2801	203.139	7298-84-2	259321	227625																						119148	985692	435457	557501	288375	586489		782695	1552476	2235812		705944	476265	146800	122420	2668085	135658
814	leucylglutamine*	Peptide	Dipeptide	48189	LC/MS Pos Early	100003183	2620	260.161		4305457	3511125			25425											38443	35357								65194		43023	18892	42966		62703	35508	170384			57627			225823	17648
649	leucylglycine	Peptide	Dipeptide	40045	LC/MS Pos Early	100003185	2778	189.123	686-50-0	79070	71402			170876	193750	184789	115655	162911	110229	176039	91837	69755	174814	245247	103583	213564	208261	125983	57003		68787	149287	380511	690308	226005	446380	520975	673511	150447	441449	506923	2777587	215456	108823	311501	227349	194335	3454261	257101
1455	leukotriene B4	Lipid	Eicosanoid	37530	LC/MS Neg	399	5186	335.223	71160-24-2	5280492	4472397	C02165	HMDB01085	26002362	10997036	19075260	27215786	6862013	33883168	11365743	11622660	29382604	32124254	24190006	46644988	59443920	21034154	29564022	21824040	17031234	22074990	55374780	692681	11938452	181448	2210613	2450121	3312533	4183948	3186963	876206	8643768	6101309	1887553	3788594	255529	1153867	11964115	4095083
1524	leukotriene B5	Lipid	Eicosanoid	46342	LC/MS Neg	100002813	5075	333.207	88763-92-9	5283125	4446249		HMDB05073	2382902	1089848	11593111	5165929	269419	5645396	1880235	1487481	8277191	2583352	7098907	5566621	3933206	4904438	5922142	1987198	3355464	4562453	3692800		1622777	74607	509299	174475	255810	420360	267694	151027	720758	719528	121935	1371395	193394	145814	1444222	1059004
2240	lignoceroyl sphingomyelin (d18:1/24:0)	Lipid	Sphingolipid Metabolism	57330	LC/MS Pos Late	100006298	3437	815.7	60037-60-7		24846875			170244592	156615264	151667664	142003104	100469720	135996080	114877560	135659232	132014312	148048960	132982552	137110240	219725248	114288568	114221296	114898488	98494240	129748616	126918136	159925008	111370632	112932800	146430944	134365952	133923096	115629848	115279896	134296848	177748944	138801808	109801184	180595792	128989288	134253152	159483872	115023584
1375	lignoceroylcarnitine (C24)*	Lipid	Fatty Acid Metabolism(Acyl Carnitine)	57515	LC/MS Pos Late	100015834	1603	512.467						1248506	892085	1158825	507696	443079	1704746	878936	695804	771187	1075143	696820	586749	1147682	337437	602738	586917	481856	638370	603501	673661	815380	637341	1244386	779012	451465	434631	405443	520647	733649	598734	233398	436171	831522	766392	760741	535699
1151	linoleate (18:2n6)	Lipid	Polyunsaturated Fatty Acid (n3 and n6)	1105	LC/MS Neg	180	5535	279.233	60-33-3	5280450	4444105	C01595	HMDB00673	1767487104	1589554688	2940104192	1557315072	856013760	3335087104	1061659520	1147127936	1568800512	1310019328	1255729792	2284990464	3028358400	1870429568	906619584	1436488192	1312035584	3054996992	2529478400	1417597312	1880338304	822418560	2173352448	691929984	1300633472	652709184	547610112	1215964544	856649408	896153024	1497166592	426233344	607307648	1016136704	674435712	783113856
1153	linolenate [alpha or gamma; (18:3n3 or 6)]	Lipid	Polyunsaturated Fatty Acid (n3 and n6)	34035	LC/MS Neg	100001337	5450	277.217		5280934	4444437	C06426	HMDB03073	62091544	74512760	235724032	118777800	35126596	274336832	58301656	35197340	77069672	44941004	36951160	174557376	218824144	111979616	42680140	57446900	70627712	346030784	162519104	53683916	135958832	48197428	233369792	31285048	49881416	21845890	21583548	70824472	45562296	56200284	71793200	22817284	32450508	54884404	23333456	23346080
1351	linolenoylcarnitine (C18:3)*	Lipid	Fatty Acid Metabolism(Acyl Carnitine)	57511	LC/MS Pos Late	100015831	1310	422.326							280606		156618		205990	295013	151482	276332	139586	92669	252691	334109	187884	103358	92584	240140	683818	129278	126253	141542	268133	331876	63274	142101	115534	82494	202997		302961	138410	278437	253582	177685		122116
1545	linoleoyl ethanolamide	Lipid	Endocannabinoid	52608	LC/MS Neg	100006726	6150	322.275	68171-52-8	5283446	4446566		HMDB12252	410195	435344	428431	270823	130414	893443	294063	506889	333462	207756	255533	212767	349957	435419	143288	397445	240434	498381	466019	275853	233714	227269	534164	179049	458007	65988	291164	165144	425167	305485	339847	330417	83476	400601	363716	207068
2159	linoleoyl-arachidonoyl-glycerol (18:2/20:4) [1]*	Lipid	Diacylglycerol	54955	LC/MS Pos Late	100010922	2566	658.541						1488420	635459	2035759	807278	271842	738896	2050371	602471	1974399	376836	1080550	497173	1042147	381015	639215	339555	276109	1016493	531144	972241	767201	929800	1094948	542977	766149	934509	397847	1492632	1949855	854810	286301	1596526	1061289	555711	2023337	1080103
2160	linoleoyl-arachidonoyl-glycerol (18:2/20:4) [2]*	Lipid	Diacylglycerol	54956	LC/MS Pos Late	100010923	2624	658.541						2476274	1099625	3799553	912990	458475	987260	3660299	639096	2153010	395033	1311496	760789	2162033	861669	981724	309668	533288	1133200	462339	1260303	884623	1133616	1255532	661348	809564	1118964	577113	1421653	1890282	1221458	342231	1538799	742787	991588	1458294	789159
2166	linoleoyl-docosahexaenoyl-glycerol (18:2/22:6) [2]*	Lipid	Diacylglycerol	54950	LC/MS Pos Late	100010929	2468	682.541						161548	568881	453692	80973		67360	1695820		269639		135097	59035	421708	414308	173198		162956	118287	43576	202733	85486	110977	182909	174873	131814	195604		354365	116769	376661		837821	190279		889302	315510
2164	linoleoyl-linolenoyl-glycerol (18:2/18:3) [2]*	Lipid	Diacylglycerol	54964	LC/MS Pos Late	100010927	2478	632.525						501607	518450	176839	147081	163218	121795	1087098	180003	642570	213159	174752	427366	225410	181372	233697	64742	112143	328980	58721	424367	136702	195866	340260	263077	199453	385489	261038	938482	182128	845540	117061	390194	233892	208466	268055	205703
2161	linoleoyl-linoleoyl-glycerol (18:2/18:2) [1]*	Lipid	Diacylglycerol	54968	LC/MS Pos Late	100010941	2689	634.541						924373	714794	1095290	561592	308461	923308	1826783	778067	2901193	1195482	1436861	845390	465882	551555	257165	427858	298615	673990	305834	1905940	352938	688337	901630	437061	1010472	1238761	829671	3280465	981283	1624218	237986	1285447	1481917		2144426	1012903
1350	linoleoylcarnitine (C18:2)*	Lipid	Fatty Acid Metabolism(Acyl Carnitine)	46223	LC/MS Pos Late	100003151	1430	424.342	36816-10-1	6450015	4952667		HMDB06469	8044459	7208241	4547319	2582845	2885641	4280939	7492075	4029590	9852055	8159127	4236090	4405098	6473660	3284485	2380344	2715002	4722090	9724667	3634681	9660020	3554654	4603462	5126140	2477099	7965348	4363557	2948465	4768926	1731824	6027466	4156759	6707316	4963193	5049893	3031492	3697883
2667	linoleoylcholine*	Lipid	Fatty Acid Metabolism (Acyl Choline)	57463	LC/MS Pos Late	100015760	1388	366.337						4220997	1768071	1387683	1374406	3507176	642767	869979	895247	1179172	1618532	1853833	1762753	4293879	1345511	1230106	2731513	497999	1011959	3861715	2497338	1031606	2103657	2044824	3609681	1362661	2566470	1733845	1569109	930534	1291005	2049836	3848122	2202303	1370238	1748279	2914466
84	lysine	Amino Acid	Lysine Metabolism	1301	LC/MS Pos Early	407	2850	147.113	56-87-1	5962	5747	C00047	HMDB00182	312381504	419515328	434789600	473057184	395246144	442857376	533198304	376661920	363753920	547901696	291042720	545761728	436860512	381877952	538489024	460443136	496909632	477739552	499135264	410935616	266316640	236120864	253362720	382909472	389286880	513187232	477033632	473467680	360843904	492681120	309522624	422190336	353386880	277210944	338843424	418108416
1079	malate	Energy	TCA Cycle	1303	LC/MS Neg	409	615.6	133.014	6915-15-7	525	510	C00149	HMDB00156	38317708	35941032	104430536	71295104	57836540	52059848	76335056	77043528	139741696	43293956	30416074	32796912	44383420	61148280	53976648	28904978	82365824	66297240	81469872	30046830	22616748	19763746	26903642	11612899	25784570	25253724	20706422	7097008	14750371	29955658	14447459	33696820	38304016	35705400	17386200	11426851
1240	maleate	Lipid	Fatty Acid, Dicarboxylate	20676	LC/MS Polar	100000707	2510	115.004	110-16-7	444266	392248	C01384	HMDB00176	2450923	832355	2374882	2509027	2578126	1321355	2258300	1251683	3058095	1812851	2317108	1636179	1127489	976386	2128411	1828674	1157880	1603628	1563604	620841	1238912	1701152	1906924	606778	551921	525437	2163534	875558	910872	720159	1245018	468280	1947421	1942389	559692	886123
1303	malonate	Lipid	Fatty Acid Synthesis	15872	LC/MS Polar	818	3447	103.004	141-82-2;26522-22-85-0	867	844	C00383	HMDB00691	4517553	372934	1407631	3821579	616315	5068711	9007515	4836825		7457277	14047322	7455327	6040721	4286414	6138130	4724874	2863649	9260718	5602630	1719116	4389862	4741117	3256988	2481191	3625866	2377425	1930471	1814988	3208711	1584416	2826044	4271613	8607426	4047371		3566905
950	maltose	Carbohydrate	Glycogen Metabolism	15586	LC/MS Polar	913	3329.4	387.114	6363-53-7	10991489	388469	C00208	HMDB00163	270034	474553	172257		198991		108554		352337	12694	997077			267230		215544		356152		792480	1476131	1211958	2361315	1297005	1278180	1431114	2479533		837737	1322351	663716	294091	1758558	531387	3712755	924799
992	mannitol/sorbitol	Carbohydrate	Fructose, Mannose and Galactose Metabolism	46142	LC/MS Polar	100001740	2260	181.072		5780	440	C00794	HMDB00247	10242646	5947574	10213623	17806286	5626624	7695629	10857946	14700514	170251136	8983612	20279204	17746678	8573946	4842962	11261150	3900010	6539072	63346312	22014218	5431826	12007083	13832252	17793616	3530704	4488686	3498221	10313060	4826478	3603606	4132335	3840557	7510639	13865436	30765012	4048035	8240578
993	mannose	Carbohydrate	Fructose, Mannose and Galactose Metabolism	48153	LC/MS Polar	803	2200	225.062	3458-28-4	18950	141983	C00159	HMDB00169	6393470	13219906	8651164	8961329	8843911	6799835	9208566	9388573	13138434	8689109	8698213	6374874	10594248	14554966	12406332	15496322	9588545	8245003	8030494	9681431	4949160	6453852	5826965	8422602	12217296	9588986	5255621	16250382	13224685	6911453	13012011	4411416	4267607	3498576	8100637	9384950
1112	margarate (17:0)	Lipid	Long Chain Fatty Acid	1121	LC/MS Neg	891	5731	269.249	506-12-7	10465	10033		HMDB02259	58330132	45044264	91634464	54884784	32884752	109345672	32684736	29290376	38329128	36651852	40351216	64148180	88428720	53477172	41283780	58959060	59233744	123199056	86897864	39929168	65587684	32591526	70749648	22094142	31656214	31919868	30633198	24968812	43690560	37964392	63385604	15094490	25023326	51229848	19204536	31943478
1376	margaroylcarnitine*	Lipid	Fatty Acid Metabolism(Acyl Carnitine)	57512	LC/MS Pos Late	100004054	1424	414.358	106182-29-0					343033	293304	240889	135999	232097	356879	177978	205955	333450	237115	190781	121540	367114	118862	135859	286351	321324	332704	175833	254499	236074	163399	293412	126251	199910	227365	178206	74006	221808	269816	281999	111925	239706	390648	73225	187415
327	methionine	Amino Acid	Methionine, Cysteine, SAM and Taurine Metabolism	1302	LC/MS Pos Early	415	2526	150.058	63-68-3	6137	5907	C00073	HMDB00696	84909912	177245072	171014816	225242992	139685904	161665808	222701840	233956240	202816688	175387760	98936176	135782912	78148120	152472352	153698112	137918384	169929072	196699024	180543856	183395888	81319056	122878352	117362144	149024592	165991248	139231072	146453440	136842224	137116928	142699296	124492952	143456624	159489440	103773344	125575344	141979648
331	methionine sulfone	Amino Acid	Methionine, Cysteine, SAM and Taurine Metabolism	44878	LC/MS Pos Early	100004635	1250	182.048	820-10-0	69961	63154			545009	376365	709061	687693	400059	716450	536601	960432	928480	563927	795648	1202870	711554	329752	861341	539997	264453	740720	1181179	523202	578051	1084622	644215	220528	539870	1216539	656273	755020	321930	506714	222560	562008	383748	1038248	786550	440989
332	methionine sulfoxide	Amino Acid	Methionine, Cysteine, SAM and Taurine Metabolism	18374	LC/MS Pos Early	100000039	1272	166.053	3226-65-1	158980	139840	C02989	HMDB02005	15977169	19051792	26127188	25646968	9829109	42918840	31508238	15481264	21011752	39427820	14174410	89963448	47202768	24365742	54110688	30982850	21940000	40789676	39703048	8872884	13920020	8652492	11189454	8421613	10275980	10362383	14602564	7315134	7996727	13932709	8597964	11931752	7008666	10575407	20092526	15178609
3874	methyl glucopyranoside (alpha + beta)	Xenobiotics	Food Component/Plant	46144	LC/MS Neg	100005864	1070	193.072						831268	215450	874097	184284	500523	263560	1121893	644089	641604	230407	1201358	452195	254768	281347	541029	491936	571543	458187	493336	78427	513409	468022	547063	1355642	75235	127068	411133	108995	60864	63394	196258	933891	683995	337868	528170	129023
3791	methyl indole-3-acetate	Xenobiotics	Food Component/Plant	1584	LC/MS Pos Early	1104	3339	190.086	1912-33-0	74706	67279		HMDB29738	79727						113341		82674		53830		235135	61866		101241		74286		60435	125825	167369	103500		144395	81382	165977	228055	86160	100251	106271		143692	669497	171155	112532
3514	methyl-4-hydroxybenzoate sulfate	Xenobiotics	Benzoate Metabolism	48429	LC/MS Neg	100006116	2873	230.997						7797486	2369917	1796573	38401916	132861	85551	6594249	298300	588917	163348	116306	77242	2670305	873519	5485647	2890830	30489748	2596967	162613232	5418779	74854	89685	80959	836782	351591	324890	555599	296297	37091	93060	73817	373897	3279657	426769	375521	40172
1322	methylmalonate (MMA)	Lipid	Fatty Acid Metabolism (also BCAA Metabolism)	1496	LC/MS Polar	418	3078.4	117.019	516-05-2	487	473	C02170	HMDB00202	1922213	1172236	3016938	4013212	2658400	3661274	3994657	5016206	4454488	1586058	4613226	6872006	1729051	2086112	3945050	2156568	1491153	5340606	3583088	2272466	2299664	4100191	2408459	2364032	966318	2308979	1682507	2556114	1175581	1405409	2016462	2377298	2405318	4561398	1255840	1025257
310	methylsuccinate	Amino Acid	Leucine, Isoleucine and Valine Metabolism	15745	LC/MS Polar	2051	2800	131.035	498-21-5	10349	9922		HMDB01844	1254914	1017330	1265930	1445287	1115605	1045394	1307315	1214429	1492886	1281861	2065441	1563984	1222016	589437	1203996	1059053	1032398	1436807	1252664	757172	889046	670897	1284308	513903	610748	555519	991198	727747	926592	414351	800746	754359	707966	629455	594573	612548
1557	myo-inositol	Lipid	Inositol Metabolism	1124	LC/MS Polar	363	3506.3	225.062	87-89-8	892	10239179	C00137	HMDB00211	21428032	16015627	21616092	39806944	11944619	27193824	31709222	19109392	21834300	18308418	30633878	29198784	35173480	21992112	16440467	20965212	12756129	31362662	29689026	14554551	11935058	24603924	28969396	13586790	19182862	22974780	15781712	13865343	13581782	15971237	12437374	33906940	49338140	27504068	12540326	13092756
1105	myristate (14:0)	Lipid	Long Chain Fatty Acid	1365	LC/MS Neg	519	5440	227.202	544-63-8	11005	10539	C06424	HMDB00806	249411152	198012544	590497024	323929888	158901088	902976448	77730888	110026952	219527376	146735296	163086576	310390368	692051776	221591056	174429616	222233344	190436528	652322816	471035936	171169056	484037696	121032536	414757600	88780968	173503456	90233312	92479088	100080704	205477840	198586832	365297856	52568096	96398960	275765408	63107824	81359048
1106	myristoleate (14:1n5)	Lipid	Long Chain Fatty Acid	32418	LC/MS Neg	100001198	5346.9	225.186	544-64-9	5281119	4444564	C08322	HMDB02000	11746385	13948449	59428156	45731244	11893429	106538472	3924423	7147813	24632118	8409319	14151915	29246836	106315736	22532954	16213820	18560466	15130478	73447120	55209640	20028896	54167552	12296290	58105136	6483621	20145364	7000154	5547098	4615568	15912401	17282022	41707244	2070086	8631173	32910198	5412668	8796638
1354	myristoleoylcarnitine (C14:1)*	Lipid	Fatty Acid Metabolism(Acyl Carnitine)	48182	LC/MS Pos Late	100006051	1316	370.295	889848-55-9					879931	5975122	3427204	1530600	2022300	3846274	2956339	1553651	1319355	1275734	238813	1971526	9784643	4443531	531227	2739009	3025063	4298112	1904762	2311609	1713083	1660613	13247208	1845521	1903218	647717	2347376	826477	2331041	1210489	4902007	1974443	2809808	5508573	3002262	1816471
2233	myristoyl dihydrosphingomyelin (d18:0/14:0)*	Lipid	Sphingolipid Metabolism	57365	LC/MS Pos Late	100009038	2060	677.559			24846886			2859660	3103830	4133317	3553611	1884752	2684854	1612696	1998978	3603889	3824549	3443517	2030714	2245512	1379528	2262857	1884214	1490117	1748759	3027059	2090785	1956669	2489416	2088702	1561193	1657999	1968798	1527472	1445120	4947849	2276876	1683035	2080460	2328029	2235465	3121690	2218317
1345	myristoylcarnitine (C14)	Lipid	Fatty Acid Metabolism(Acyl Carnitine)	33952	LC/MS Pos Late	100001270	1350	372.311	18822-89-4	53477791	4932274		HMDB05066	1526468	2439088	1372973	878348	1103789	1756389	1048510	1343243	2651648	1351109	884813	735592	3570236	1095245	805389	1084064	1298498	2657851	965052	1469473	1114813	1004420	3113077	482816	770650	486752	1077957	192944	1096906	1594273	2102396	665945	1361196	1944836	328131	667624
3794	N-(2-furoyl)glycine	Xenobiotics	Food Component/Plant	31536	LC/MS Neg	100001086	1525.8	168.03	5657-19-2;5657-19-2	21863	20549		HMDB00439	577171	633928	286940	614110	2324707	220983	820079	962212	614967	4005329	500654	220987	150452	227768	523424	3349969	201301	627103	336092	87965	500799	646813	593370	50537	21391	150028	3410131	31392	66938	132636	324042	118849	489971	1685023	49951	372238
68	N-acetyl-1-methylhistidine*	Amino Acid	Histidine Metabolism	43255	LC/MS Pos Early	100004299	2100	212.103					HMDB00001	93413	107800	87917	64684	56140	122889	101026	165698	192199	57858	101124	161787	189119	29273	72963	134731	237823	52330	39825	103794	69933	186633	224982		205610	126050	66996	306519	52830	65549	44915	60128	180844	120954	118679	223443
67	N-acetyl-3-methylhistidine*	Amino Acid	Histidine Metabolism	43256	LC/MS Neg	100002204	1360	210.088	37841-04-6	193270	19993498				52363	29069	28223	23711	32020	67288		149860	21033	124215	49390	67386	24853		24396	99795	48361		49457		21258	38378		48740			224983		70657		59827	59602		27567	34435
52	N-acetyl-aspartyl-glutamate (NAAG)	Amino Acid	Glutamate Metabolism	35665	LC/MS Pos Early	100001612	1035	305.098	3106-85-2	5255	5065	C12270	HMDB01067	104210	105093	197583	292383	156774	61105	200586	472728	277150	113640	405382	312551	266052	69937	69056	99006	111696	404582	182477	188845	210800	174355	208700	117832	103683	128352	284143	121492	108431	61226	176060	169684	328295	237791	86264	125479
3304	N-acetyl-beta-alanine	Nucleotide	Pyrimidine Metabolism, Uracil containing	37432	LC/MS Neg	100002102	773	130.051	3025-95-4	76406	68881	C01073		416763	587267	475322	592841	356224	336352	447283	598120	848793	566249	671226	458244	473329	468904	527783	359542	204706	430242	465185	480982	673392	483638	577671	299448	464102	498667	433589	496432	495857	545553	602897	597878	919210	346140	453784	501787
29	N-acetylalanine	Amino Acid	Alanine and Aspartate Metabolism	1585	LC/MS Neg	1110	861.2	130.051	97-69-8	88064	79449	C02847	HMDB00766	3013549	3755546	3841581	4032469	3261631	3418116	3615238	3656176	4846543	2930663	2889003	3338666	3639340	3021931	3606051	2576028	2998739	3209800	3587529	2917505	2048467	2293859	2600674	2330857	2865101	2872606	2846492	2440920	1896295	3162716	2745991	2258230	3262707	3372502	1937975	1998440
380	N-acetylarginine	Amino Acid	Urea cycle; Arginine and Proline Metabolism	33953	LC/MS Pos Early	100001266	2245	217.13	155-84-0	67427	60752	C02562	HMDB04620	688777	511730	400548	461429	540996	425933	873300	942279	924775	645066	508680	630739	386938	528044	662581	659564	879706	577448	401064	722227	484649	863514	784384	735475	716262	549309	528004	2168935	814396	502768	500743	546327	994316	693387	817327	1106207
34	N-acetylasparagine	Amino Acid	Alanine and Aspartate Metabolism	33942	LC/MS Pos Early	100001257	785	175.071	4033-40-3	99715	90090		HMDB06028	422249	825482	522712	721864	828470	490309	863344	953175	1826767	475606	440838	519963	441182	453330	707079	799498	612667	556238	416955	670766	560447	713917	586933	687996	518319	237204	378463	712649	475967	220174	378777	727415	478676	412708	470505	565920
35	N-acetylaspartate (NAA)	Amino Acid	Alanine and Aspartate Metabolism	22185	LC/MS Polar	100000787	3143	174.041	997-55-7;997-55-7	65065	58576	C01042	HMDB00812	3983903	6480049	5145099	7655905	5454180	5718301	6141278	6834002	6387457	4716747	5621267	8135949	8765838	5547605	6509092	5596222	4140210	8577973	6091992	5368697	3226664	3804176	4981454	3825173	5049949	3880066	4811790	3399702	5878430	4765139	3954458	4136867	4721579	5117504	4338632	4392354
458	N-acetylcarnosine	Peptide	Dipeptide Derivative	43488	LC/MS Pos Early	100004046	2141	269.124	56353-15-2	9903482	8079136		HMDB12881	1042418	1103051	687116	444714	1122432	895313	2070841	1262079	2413682	827149	941357	1215056	1378452	735573	602639	1244302	1176703	1191830	764705	1037603	778058	745755	1189933	355650	1341436	1124903	2266029	978852	1450126	937885	1107778	1417262	2375538	2451536	904266	1813846
381	N-acetylcitrulline	Amino Acid	Urea cycle; Arginine and Proline Metabolism	48434	LC/MS Neg	100001577	940	216.099	33965-42-3	656979	571213	C15532	HMDB00856	119526	91947	90156	33148	89785	111466	183216	368388	176499	47119	78418	136543	51852	48347	88807	149820	215465	92220	49979	124156	101882	206401	202461	63728	158321	49177	103109	272670	173420	120247	66704	95335	55286	128292	129227	221315
1063	N-acetylglucosamine/N-acetylgalactosamine	Carbohydrate	Aminosugar Metabolism	46539	LC/MS Pos Early	100006435	715	222.097						2565072	2643914	3212312	3487666	2965969	2493083	3238904	3331962	3939039	2558747	2234841	2498933	2717699	3400669	3163466	2674856	3489506	3040625	2876505	3380545	1567811	1647313	2424575	1662143	2033502	2648185	2302544	1034432	1647358	2684624	1786396	2915756	4069793	2924672	1769014	2089502
44	N-acetylglutamate	Amino Acid	Glutamate Metabolism	15720	LC/MS Polar	100000282	3106	188.056	5817-08-03	70914	1266066	C00624	HMDB01138	1413601	2944638	1899148	2376704	2107246	1388017	2188451	1777727	3918329	1051918	2186500	1753196	1662039	1393251	1957764	1287927	1374407	1850600	1354143	1338390	765328	1347189	1127342	1094449	1006777	828621	1098868	1140368	1531435	976398	1130448	824108	1043986	1374749	1001259	1397715
45	N-acetylglutamine	Amino Acid	Glutamate Metabolism	33943	LC/MS Polar	100001253	2140	187.072	2490-97-3	182230	158492	C02716	HMDB06029	607432	726107	474522	706931	578942	536310	503339	626685	730161	458977	668897	774780	439693	406456	392559	320934	325625	636642	351472	921421	231275	670784	539880	390360	556524	454691	307721	855213	604835	280362	414822	494855	400872	646227	491802	342132
2	N-acetylglycine	Amino Acid	Glycine, Serine and Threonine Metabolism	27710	LC/MS Neg	100001006	731	116.035	543-24-8	10972	10507		HMDB00532	1699122	1464782	2521855	2313950	1432910	1825692	1200497	2463183	2274580	1551369	1730660	2271731	3522101	1611649	1387994	1236697	1170501	1363662	1715793	1096672	1279911	2104147	1705769	1247254	1166028	910891	1424579	1224355	1042361	755295	2227253	1189169	1377941	1162578	1339520	1043477
64	N-acetylhistidine	Amino Acid	Histidine Metabolism	33946	LC/MS Polar	100001293	2088	196.073	39145-52-3	75619	68142	C02997	HMDB32055	393798	406835	513698	516423	388700	487373	455235	552224	640804	404387	604248	545099	394609	350491	554582	316816	427108	632311	624507	473788	270506	544671	551604	349825	362966	282537	349281	531060	429207	268208	406090	389257	440139	497049	287119	269718
298	N-acetylisoleucine	Amino Acid	Leucine, Isoleucine and Valine Metabolism	33967	LC/MS Neg	100001276	2325	172.098	3077-46-1	2802421	2081100			135792	125326	92118	81536	111190	82480	269884	208524	257689	90454	156979		212038	148094	138543	213072	177589	122452	60597	145215	55921	92084	90263	112145	84313		307930	114087	49078	114488	106076	183272		199167	108750	106769
260	N-acetylkynurenine (2)	Amino Acid	Tryptophan Metabolism	48757	LC/MS Neg	100006378	2378	249.088							59263	38416				220485	135908	94546		49581						111862	13341		55196	63355	137873	72662		66533	60786	103881	112446	67863	65486	35316	29663	26353	81140	112959	76644
263	N-acetylleucine	Amino Acid	Leucine, Isoleucine and Valine Metabolism	1587	LC/MS Neg	1082	2400	172.098	1188-21-2	70912	64075	C02710	HMDB11756	231696	253897	238853	223489	234281	211053	430773	434902	449694	271051	225075	248867	218901	164798	241894	240768	263006	228317	238184	204588	116610	198015	173018	129404	137545	107302	530143	181772	151251	110359	166161	364529	128356	223109	141550	180081
328	N-acetylmethionine	Amino Acid	Methionine, Cysteine, SAM and Taurine Metabolism	1589	LC/MS Neg	1083	1787	190.054	65-82-7	448580	395338	C02712	HMDB11745	144101	974962	517779	461994	421403	138595	154798	278977	162968	381987	103406	178561	99337	127525	320208	85299	246358	255397	318984	2597170	1131277	757440	875866	1242292	1858560	1909877	1168273	482761	346011	1990900	1185836	1201250	1410096	1051391	538635	905487
333	N-acetylmethionine sulfoxide	Amino Acid	Methionine, Cysteine, SAM and Taurine Metabolism	45428	LC/MS Pos Early	100005463	880	208.064	108646-71-5	193368	167798			152963	188601	304831	247908	162450	219366	280699	168880	266309	194271	91850	312887	364945	156429	362052	94670	233845	221421	333475	160009	177512	58069	103406	65039	147315	165282	124520		26397	251139	69890	100084	84555	98958	177378	118514
1049	N-acetylneuraminate	Carbohydrate	Aminosugar Metabolism	32377	LC/MS Polar	1162	3072.6	308.099	131-48-6	439197	10292217	C00270	HMDB00230	2202041	1364418	2035787	1835456	1803983	1321507	1837304	1374039	1846041	853646	1592626	1580207	2383638	928858	1753287	771980	1324642	1892341	1475703	1526907	715944	1037047	1183490	1004773	1439258	1966071	949790	893181	743131	1585127	695525	1977177	1560577	1684038	654944	730419
110	N-acetylphenylalanine	Amino Acid	Phenylalanine and Tyrosine Metabolism	33950	LC/MS Neg	100001256	2597	206.082	2018-61-3	74839	67404	C03519	HMDB00512	165902	250782	418816	293669	238232	415852	332238	375391	482148	277628	426413	359220	276029	255459	334172	240108	312883	334406	380397	242362	230930	286950	358085	143259	239808	225138	237366	268949	188257	199052	190209	199846	208019	221081	255898	243068
382	N-acetylproline	Amino Acid	Urea cycle; Arginine and Proline Metabolism	34387	LC/MS Pos Early	100001334	1695	158.081	1074-79-9	322640	285677			146853	340402	468148	332337	361961	345718	300024	449134	448257	585028	207579	374018	306982	665252	572275	190308	311669	483429	395259	515673	525845	185351	665118	158264	66348	190027	130471	122084	229206	90300	525025	325700	412107	205551	106242	193409
413	N-acetylputrescine	Amino Acid	Polyamine Metabolism	37496	LC/MS Pos Early	192	2230	131.118	18233-70-0	122356	109095	C02714	HMDB02064	180145	223234	214032	271497	206824	222708	339661	204537	283728	251591	448032	220431	219639	244706	250628	265509	186024	398339	291750	253228	217563	327706	281020	273505	235210	209304	256713	258630	356126	228626	323922	388022	252245	500728	305900	334899
10	N-acetylserine	Amino Acid	Glycine, Serine and Threonine Metabolism	37076	LC/MS Polar	100001851	2000	146.046	97-14-3	65249	58744		HMDB02931	11601538	10495830	16437541	15682149	10259354	15023362	13600625	11728111	17928718	9604283	12757214	16114514	17308100	9672199	10899947	8637938	9149267	13365574	13422128	11261102	6963310	9452892	11522340	7358215	10098215	9637835	9642168	12936111	7300218	10456984	11753734	7692734	14000759	13284079	8036745	8301292
357	N-acetyltaurine	Amino Acid	Methionine, Cysteine, SAM and Taurine Metabolism	48187	LC/MS Neg	100005466	800	166.018		159864	140553			865249	822087	827268	881760	822774	995796	1105334	1030135	1578101	695076	1228020	1253868	976653	852477	755704	655273	756247	1480692	1174103	767453	599932	1010699	1180937	562152	587492	510487	912098	435021	266305	582460	778133	642730	1413619	1331141	648038	555613
16	N-acetylthreonine	Amino Acid	Glycine, Serine and Threonine Metabolism	33939	LC/MS Neg	100001274	821.6	160.062	17093-74-2	152204	3841173			2840187	3150138	3228503	3411744	3288622	2913215	4652406	3613254	2685573	2500212	2345264	3707551	4764239	3439064	3570639	2630439	2955226	2469240	2659758	2536348	2197718	2498066	3210527	2228106	2069855	2273387	4734941	2564602	1740807	2619016	3379398	2518077	3269049	4588114	2536703	1913869
230	N-acetyltryptophan	Amino Acid	Tryptophan Metabolism	33959	LC/MS Neg	100001254	2630	245.093	1218-34-4	700653	610602	C03137	HMDB13713	58919	105219	87989	57412	49903	79601	115419	104047	125313	97645	94174	77693	39996	62452	103204	68784	81216	104080	65239	102403	160871	112017	182288	134404	94194	107239	113714	72520	104949	106165	120895	57589	100146	134334	164460	73905
123	N-acetyltyrosine	Amino Acid	Phenylalanine and Tyrosine Metabolism	32390	LC/MS Neg	100001104	1680	222.077	537-55-3	68310	61606		HMDB00866	46816	103406	103033	65438	89294		114540	137004	136837	75651	92355	54307	31875	57273	99105	67369	105071	62464	70440	102221	124061	150284	174433	73733	165250	106578	78858	160837	158218	82566	87243	83014	90016	81618	171819	109806
317	N-acetylvaline	Amino Acid	Leucine, Isoleucine and Valine Metabolism	1591	LC/MS Neg	1084	1704	158.082	96-81-1	66789	60154		HMDB11757	292324	349746	410693	414904	346570	384669	486967	485754	561911	316837	319620	383816	299348	289675	354495	306555	395242	339985	417620	239349	236441	258391	255461	211172	199507	205764	396722	201746	166434	243944	303697	254482	302532	360572	175789	186534
2225	N-behenoyl-sphingadienine (d18:2/22:0)*	Lipid	Sphingolipid Metabolism	57372	LC/MS Pos Late	100015624	3911	620.598						4582758	4642368	3048196	3657639	2339554	5071236	2460575	2755742	4392328	2945168	3536913	2550584	3641661	1527177	2111459	3741834	1813930	5009936	5547405	3798823	3991284	3426694	6994327	4285294	2956637	4721647	5872632	1810252	4836187	4303352	1927922	2923038	3355510	6010618	1480801	2299836
383	N-delta-acetylornithine	Amino Acid	Urea cycle; Arginine and Proline Metabolism	43249	LC/MS Neg	100004523	858	173.093		9920500	8096135			1424932	1097851	2095866	1264256	1064619	1791942	2110586	1458347	939953	1178127	2386506	3287525	3692297	1491553	2160727	851759	867278	1854946	3450778	538950	1581808	2200295	1130449	1282117	423217	1213100	2153453	330403	605104	1118635	817124	1448918	1031411	1205856	425078	599286
238	N-formylanthranilic acid	Amino Acid	Tryptophan Metabolism	43549	LC/MS Polar	100004561	900	164.035	3342-77-6	101399	91624	C05653	HMDB04089		265215	799152	568356	652074	1119465	1797431	481816	1018811	820342	1275935	1174325	531609	489083	430297	930786	549853	693553	631709	254850	970714	989825	485560		265314	371709	1610518	212327	299283	527109	241001	616277	365286	517569	538174	376450
329	N-formylmethionine	Amino Acid	Methionine, Cysteine, SAM and Taurine Metabolism	2829	LC/MS Neg	194	1543.8	176.039	4289-98-9	439750	388809	C03145	HMDB01015	776647	1081462	1128914	1071290	923683	900579	914685	1776949	1812428	578525	1133194	779491	577779	700909	1246191	622556	858020	1073127	740396	946899	998527	1425990	1432961	1066675	970683	860570	1435477	951415	777569	935938	1314292	954980	1384314	1652378	720569	941644
201	N-formylphenylalanine	Amino Acid	Phenylalanine and Tyrosine Metabolism	48433	LC/MS Neg	100006056	2360	192.067	13200-85-6	759256	663938			516606	833338	1071977	865518	439224	852847	836789	754403	1357552	1054774	507810	1446626	1352843	646007	1282506	819207	863635	683817	994985	197306	459725	175721	293540	196940	233367	226788	190863	107299	176815	279797	121980	260095	217645	224120	252960	233179
4441	N-methylpipecolate	Xenobiotics	Chemical	47101	LC/MS Pos Early	100005383	1932	144.102	41447-17-0	11862129;11286529	9461516			2551516	2297917	745838	649186	1158224	3147330	1377271	3168885	867370	980018	4162191	5546804	1216269	886803	995808	721487	1014384	2828070	549791	415208	597828	698503	1187144	893713	358340	340005	1304633	892079	1991994	1825685	1295566	566949	3016464	4954402	537068	1921148
392	N-methylproline	Amino Acid	Urea cycle; Arginine and Proline Metabolism	37431	LC/MS Pos Early	100001956	1335	130.086	475-11-6	557	541			25950448	9761154	25090646	2084014	76124952	1960975	99828880	7500438	4920107	15462708	13838286	3642113	30653300	38089816	10509703	60540608	41907592	9641555	1327938	16305646	18757840	2267114	9403807	12149819	1895616	12027885	34623288	1112603	890338	4033310	16781190	76077112	80516808	34513072	8764763	14115956
2287	N-nervonoyl-hexadecasphingosine (d16:1/24:1)*	Lipid	Sphingolipid Metabolism	57435	LC/MS Pos Late	100015725	3850	620.598						955075		1819729	1275821	705148	1402321	1315307	662153	1885288	1075467	988447	858597	1198928	652195	1091904	1300593	861698	1101707	1964226	789772	1276154	1021899	1784222	1076459	735592	971761	1869093	467267	1724483	1650295	627828	1514421	1277933	1716511	897049	1455912
1541	N-oleoyltaurine	Lipid	Endocannabinoid	39732	LC/MS Neg	100003119	5610	388.253	52514-04-2	6437033	4941625			297672	343331	273405	302415	103298	564406	160845	583251	179435	199767	95144	254443	403960	145981	173803	190464	145738	654089	490830			199625	434818	112554	171564	77749	277103	50011	145653	128671	97804	169170	170191	636467	175969	132952
2224	N-palmitoyl-sphingadienine (d18:2/16:0)*	Lipid	Sphingolipid Metabolism	57416	LC/MS Pos Late	100015609	2490	536.504						764863	604064	436945	439276	336072	373870	702380	310587	530815	426523	451178	665040	1191951	456731	440391	393339	441661	400729	428386	611616	301857	255744	388791	690695	502997	425211	743597	411627	518762	543484	577272	339469	369254	762904	237573	289578
2223	N-palmitoyl-sphinganine (d18:0/16:0)	Lipid	Sphingolipid Metabolism	52604	LC/MS Pos Late	100009028	3090	540.535	5966-29-0	5283572	4446685		HMDB11760	1792540	734930	2237044	1040282	580730	1281849	946546	1413100	2193251	758681	1853771	1615297	1674855	810687	1036665	999307	711635	1492143	1549357	601486	1036487	1854127	1191246	892773	410831	617652	1824575	725485	1360356	727390	870236	627936	888692	2010263	954764	1203164
2263	N-palmitoyl-sphingosine (d18:1/16:0)	Lipid	Sphingolipid Metabolism	44877	LC/MS Pos Late	1518	2893	538.519	24696-26-2	5283564	4446677		HMDB04949	9170739	6071174	9273700	7669785	4991268	8193017	7488879	5896475	8719237	6346532	6484605	7966000	9994657	4440005	5562069	6838044	4640269	9402317	7987284	5861790	5889421	7216164	9048702	6716716	5001007	5731543	10638706	5251434	7315712	7340764	5002905	6311443	8730323	9189402	4224469	6432589
1329	N-palmitoylglycine	Lipid	Fatty Acid Metabolism(Acyl Glycine)	42092	LC/MS Neg	100003686	5580	312.254	2441-41-0	151008	133100			292453	277299	258139	267228	180468	260265	134611	404421	188111	251082	146232	308100	406496	177566	225883	256656	173062	291786	412557	256423	226916	253175	296378	128439	235841	184166	211733	189119	207545	373677	312831	240505	186203	240235	165293	184061
1543	N-palmitoyltaurine	Lipid	Endocannabinoid	39835	LC/MS Neg	100003239	5560	362.237	83982-06-3		14435932			495889	412850	88607		193215		85494	389722	224427	180580	118203	110529	506474					390432							251850		180611		154870		107636	137453	195773	460340	143005	89981
2299	N-stearoyl-sphinganine (d18:0/18:0)*	Lipid	Sphingolipid Metabolism	1759	LC/MS Pos Late	922	3526	568.566	2304-80-5	5283573	4446686			364519	307314	550424	292151	165861	199929	275558	194490	451230	134822	445615	226812	593297	155643	279057	503994	561362	226309	303528	225280	215080	387638	253924	222014	217317	265093	301210	147061	1220566	327836	214875	185997	383258	336517	402031	324111
2265	N-stearoyl-sphingosine (d18:1/18:0)*	Lipid	Sphingolipid Metabolism	54979	LC/MS Pos Late	1547	3392	566.551	104404-17-3	5283565	4446678		HMDB04950	3134690	1927231	2837628	2921431	1367305	2228575	2400002	1361668	2660056	1267784	2767186	1616553	2477614	1005145	2053313	2547345	1696985	2908467	2884649	1673558	2173592	1636856	2606595	2365513	1515136	2331142	3253781	1008560	3516403	2437757	1531152	1806867	3330673	3174128	1550688	1344407
1542	N-stearoyltaurine	Lipid	Endocannabinoid	39730	LC/MS Neg	100003240	5782	390.268	63155-80-6	168274	147194			191601	185709	70118	41402	95464		60242	95652	147747	123915	35708		183976		47419	158580	86308	118321	77618	71243				30108	91291		63108			141272		60805	112590	107806	35610	81341
3361	N1-Methyl-2-pyridone-5-carboxamide	Cofactors and Vitamins	Nicotinate and Nicotinamide Metabolism	40469	LC/MS Pos Early	100001468	1250	153.066	701-44-0	69698	62899	C05842	HMDB04193	8330210	2803331	9787668	10710695	1883774	3075657	15806932	2092583	3655694	4604467	6193385	4238558	5335705	2438604	5408358	5578457	6914840	14516296	7686912	2004991	6559473	4011371	4186149	2393125	3911290	5395986	3813686	7659839	3872406	9179775	2564200	6222689	4575263	5684509	2532809	4998224
3362	N1-Methyl-4-pyridone-3-carboxamide	Cofactors and Vitamins	Nicotinate and Nicotinamide Metabolism	57584	LC/MS Pos Early	100001469	1260	153.066	769-49-3	440810	389671	C05843	HMDB04194	4049881	2116627	8716681	8677305	1993636	2794351	10119326	2190837	2826474	5597325	3592547	3205288	3122179	1563828	3990830	4339257	5342240	9977961	5914717	1597580	4911945	2427492	3040339	1857693	3163644	4237422	2029889	4807280	3476043	7387539	1616675	5087009	4055496	3161747	2217690	2908337
3225	N1-methyladenosine	Nucleotide	Purine Metabolism, Adenine containing	15650	LC/MS Pos Early	1242	2120	282.12	15763-06-1	27476	4573813	C02494	HMDB03331	501376	728106	691406	768771	688281	624607	630059	585403	688505	467699	566466	610604	702063	564637	603384	591231	473886	711514	651843	655590	762986	601580	764880	597698	565923	629125	586728	837452	633895	590066	522098	893124	802590	798243	550808	594963
3203	N1-methylinosine	Nucleotide	Purine Metabolism, (Hypo)Xanthine/Inosine containing	48351	LC/MS Pos Early	100001409	1430	283.104	20245-33-4	65095	513976		HMDB02721	234505	360507	251483	312242	282738	303500	205838	360760	347075	273314	227495	316086	334437	174627	305836	280514	206722	376456	245800	264723	162740	298998	302194	215206	397112	431073	274323	287791	225138	345280	183255	132250	203918	369413	129112	240429
3261	N2,N2-dimethylguanosine	Nucleotide	Purine Metabolism, Guanine containing	35137	LC/MS Pos Early	100001412	2210	312.13	2140-67-2	92919	83878		HMDB04824	118428	173126	141897	162943	148876	177642	140852	152197	160545	130019	148440	176693	149259	125627	145113	126785	110558	189144	146788	127456	114575	140727	166753	123116	165786	138580	148700	152462	151248	152889	93110	118615	148788	201278	126308	108698
85	N2-acetyllysine	Amino Acid	Lysine Metabolism	36751	LC/MS Polar	100001721	3372.6	187.109	1946-82-3	92907	83869	C12989	HMDB00446	70148	55482	49803	63991	62186		36809	125610	89208	44835	59188	74088			163211	118267	131133	64700	81457	232038	73468	183502	153349	111306	94115	57720	95797	264485	133694	52565	87953	115134	98194	66567	162388	173917
91	N6,N6,N6-trimethyllysine	Amino Acid	Lysine Metabolism	1498	LC/MS Pos Early	189	2825	189.16	23284-33-5	440120	140379	C03793	HMDB01325	10271923	6837973	9652943	10026403	8392594	9046329	20714768	18281892	13478575	11279815	11244345	14543159	24146482	18817916	12079083	14772378	10846634	9070207	9277437	6235317	12266675	9151467	8156030	10954085	10647612	11614613	12369424	14018392	8235430	17366280	8964672	14571226	15581482	15740214	18221270	8777438
86	N6-acetyllysine	Amino Acid	Lysine Metabolism	36752	LC/MS Polar	100001734	2612.6	187.109	692-04-6	92832	83801	C02727	HMDB00206	714649	389733	697757	665544	514321	679326	704197	651333	1077022	405461	707651	844383	571587	402581	730421	491813	457230	873717	703514	413650	336695	441545	438966	313811	394657	341362	575832	507347	428396	355804	375015	413562	567475	510189	425351	432624
3235	N6-carbamoylthreonyladenosine	Nucleotide	Purine Metabolism, Adenine containing	35157	LC/MS Neg	100001415	2164	411.127	24719-82-2	161466	141829		HMDB41623	81808	113501	83439	85417	72193	112954	89174	101182	125791	70923	91533	88122	112343	90991	98557	88561	83606	104993	84474	85141	74645	88759	99690	66091	81733	97644	107875	94715	64468	78193	73510	89230	109702	141042	52563	80270
1064	N6-carboxymethyllysine	Carbohydrate	Advanced Glycation End-product	36713	LC/MS Pos Early	100001768	2500	205.118	5746-04-03		11217184			380026	146468	341917	433888		334689	460654	940365	1356784		625335	571760	112112	157005	286272	210641	280288	558226	510852	152080	503988	485611	540906	72545	145811	71912	393195	188361		155799	160815	95187	186257	435400	144867	172967
3244	N6-succinyladenosine	Nucleotide	Purine Metabolism, Adenine containing	48130	LC/MS Neg	100001664	980	382.1	4542-23-8				HMDB00912	125881	57998	138647	92186	23697	134405	83463	110484	152651		108134	172890	87331	59387	116033		55334	119409	197289	74672	79008	98743	120489		37813	28629	86219	24148		45435	27837	32662	84096	101429	37433
1137	nervonate (24:1n9)*	Lipid	Long Chain Fatty Acid	52674	LC/MS Neg	100001231	6804	365.342	506-37-6	5281120	4444565	C08323	HMDB02368	6178483	6010448	4550595	5002276	1524403	5170710	7600069	3495624	848319	3155515	2802677	6021128	8579834	9015897	3992744	5358219	5773334	9509264	8608979	4083411	5957873	5606618	12026792	5026234	1410259	1679177	5315716	2270727	3337045	2813723	6490016	2899755	3607972	5737611	4295563	4189546
3342	nicotinamide	Cofactors and Vitamins	Nicotinate and Nicotinamide Metabolism	594	LC/MS Pos Early	432	1942	123.055	98-92-0	936	911	C00153	HMDB01406	516250	1430529	3580582	4465213	3535207	1791326	2492133	4417921	4350237	1934144	703197	2184196	1051802	3603542	2202024	1252246	3399668	1033204	3362613	2031551	1479386	601884	904034	1211719	1883467	1477652	540721	729553	937940	1856814	949969	1418832	1120538	70797	807522	791861
1122	nonadecanoate (19:0)	Lipid	Long Chain Fatty Acid	1356	LC/MS Neg	892	6068	297.28	646-30-0	12591	12071	C16535	HMDB00772	4480210	3482917	6863983	4677001	3327798	8155764	3505850	3103603	3411329	3763315	3405943	5313112	7212419	4507089	3194618	4271260	3713427	8680842	7067646	3637380	4945881	3740125	7282219	2539606	2745253	3381022	3184032	2418628	3121904	3028008	5766399	1693385	2311440	4237501	2729985	2705460
21	O-acetylhomoserine	Amino Acid	Glycine, Serine and Threonine Metabolism	31539	LC/MS Polar	100001129	1850	160.062	7540-67-2	439389	388506	C01077		756727	397268	315976	598360	274183	269659	444885	531654	422360	421533	374680	419597	240392	186843	486519	290464	306627	353702	266384	364773	238664	367655	316075	413283	194090	244978	311422	237719	228628	138558	365828	510332	266203	233458	301493	358899
148	o-cresol sulfate	Amino Acid	Phenylalanine and Tyrosine Metabolism	36845	LC/MS Neg	100001806	2796	187.007		11615528	9790277			2205115	2469565	2920808	2565706	2091755	2176222	2275447	2280570	2813862	3385459	1520507	2395670	2074577	1865163	3066612	2485744	2554000	3551844	3200142	2489322	1265476	1750630	1771951	3415883	2524205	4456125	2992320	837440	1128998	4480519	2027240	2401667	1802270	3119235	594253	1730414
3486	O-methylcatechol sulfate	Xenobiotics	Benzoate Metabolism	46111	LC/MS Neg	100004208	2344	203.002		22473	21078			3430992	1889973	2323369	2389458	3256951	637701	4783017	2522766	787268	2859980	6530866	13860298	3375474	5278444	2670014	2540597	1401339	2210109	2696746	1290042	3772464	4369960	1811182	1138439	729180	1837701	9491497	857486	1230636	1902190	1591619	468914	1391455	6693629	320072	1174018
4332	O-sulfo-L-tyrosine	Xenobiotics	Chemical	45413	LC/MS Neg	100005384	990	260.023		514186	448617			1276406	945299	984434	1266702	938321	1161083	1484758	1622341	1254299	829902	1000092	1685365	1287498	770456	1258054	1053906	1014670	1334807	791667	737820	812880	1029167	1405834	1197143	866648	910033	1299408	722260	1039037	1005002	620417	710161	1063441	1652779	763706	610878
1253	octadecanedioate	Lipid	Fatty Acid, Dicarboxylate	36754	LC/MS Neg	100001615	5043	313.238	871-70-5	70095	63283		HMDB00782	992807	1159872	1629152	732492	717133	1311545	491277	1069790	802926	658064	761129	1075843	3239033	1168493	538918	1160448	706814	2272535	679787	757444	1568052	612541	3344155	608159	610185	417791	869302	182207	618388	422257	935972	454903	1339364	1584983	1127050	620249
1339	octanoylcarnitine (C8)	Lipid	Fatty Acid Metabolism(Acyl Carnitine)	33936	LC/MS Pos Late	100001247	950	288.217	3671-77-0	123701	110274	C02838	HMDB00791	604853	5947847	3307739	1244393	2869842	1773658	1445448	703728	1105590	1054104	219231	1901638	5071629	3119483	645691	2860961	1584102	2299148	1797285	2674517	1836548	3157850	6895865	2600158	2081067	902692	2124795	2262346	1870524	1848618	4707258	1518639	3048428	5400593	3679296	1222961
1141	oleate/vaccenate (18:1)	Lipid	Long Chain Fatty Acid	52285	LC/MS Neg	100008930	5655	281.249						1881175936	2290279168	5121000960	3475596544	1287713664	7275833344	1478485760	1547586304	1599851776	1468408576	1183565568	4352594944	6119932928	3832412160	1224877440	2533410304	3099741440	6625576448	4712830464	2021861120	4603386880	1586892672	6005365760	1449748736	1962921600	1152268544	1831630080	1283229568	1937849600	1423998720	4043734272	492202272	1133006592	3207273984	1409764352	1388431744
1530	oleoyl ethanolamide	Lipid	Endocannabinoid	38102	LC/MS Neg	1137	6450	324.291	11-58-0;111-58-0	5283454	4446574		HMDB02088	708774	542238	878486	726259	349309	1307805	651704	833785	387205	415179	407238	693334	1244947	929642	454932	808459	681526	1036308	1242319	738226	724248	609986	1757300	624403	830191	282666	858569	318555	701196	654338	784417	710871	450895	729198	617274	414561
2157	oleoyl-arachidonoyl-glycerol (18:1/20:4) [1]*	Lipid	Diacylglycerol	54960	LC/MS Pos Late	100010936	2907	660.556						2594822	1599083	2631298	1247722	970262	1103275	2324158	1044874	3026358	940542	1799221	836776	1922742	765510	1085305	787772	651395	1453316	1120302	922503	1387077	1473325	1847936	1399750	944849	1129386	1017213	706414	2924820	1101609	596181	1936004	995017	1678918	2517183	1515847
2158	oleoyl-arachidonoyl-glycerol (18:1/20:4) [2]*	Lipid	Diacylglycerol	54961	LC/MS Pos Late	100010937	2990	660.556						3313889	1756481	2549557	1081366	757516	890875	2565138	911578	2870634	705955	1849037	865753	2588347	798611	1132766	685774	714096	1476709	1067359	1162143	1281582	1241409	1841980	1469391	945753	1116614	987463	831024	2853169	1216395	722948	1348854	998515	1774248	2213721	1445402
2156	oleoyl-linolenoyl-glycerol (18:1/18:3) [2]*	Lipid	Diacylglycerol	54970	LC/MS Pos Late	100010944	2819	634.541							299082	168647	240093	248050		855579		778848	301347	187202		145208	231472	213052	171719		373847	141423	231574	248230	356796	417829	196556		251132	446651	359097	286036	462570	179763	400082	208302	585406	214625	118055
2153	oleoyl-linoleoyl-glycerol (18:1/18:2) [1]	Lipid	Diacylglycerol	46798	LC/MS Pos Late	100002989	3115	636.556	106292-55-1		23975985			4186985	4136480	3259725	1538931	1948999	2642321	6779352	2200310	5751039	3937741	2676218	2800367	2781315	2440217	1336121	1772220	1607530	1816165	1325940	3408377	1169287	1893051	2634241	2857527	1788657	2876501	3683055	2897503	2936397	2684182	1197822	2050278	2402713	2195462	4556558	2217922
2154	oleoyl-linoleoyl-glycerol (18:1/18:2) [2]	Lipid	Diacylglycerol	46799	LC/MS Pos Late	100002990	3223	636.556	104346-53-4					8132663	5952474	4609500	2344796	2591724	4222039	9367595	4097153	8135057	5793573	3551843	4362982	4222356	3325275	2073632	2793130	2233617	2867478	1754216	4710912	1591892	2732709	4250045	3664167	2262650	4611304	5308470	4200402	4658793	4295664	1676851	3198643	3128474	3615619	6008551	3563832
2191	oleoyl-oleoyl-glycerol (18:1/18:1) [1]*	Lipid	Diacylglycerol	54945	LC/MS Pos Late	100010918	3571	638.572						822681	925622	488668	294202	415698	372981	867311	380588	400848	526870	275580	548448	475155	340793	284590	324550	464836	353847	240114	83972	173818	281886	388733	526011		287530	1048821		458883	106442	268130	223148	148265	743777	697933	394885
2192	oleoyl-oleoyl-glycerol (18:1/18:1) [2]*	Lipid	Diacylglycerol	54946	LC/MS Pos Late	100010919	3695	638.572						1523198	1737721	1077818	652231	754812	843378	1137476	816130	1235092	1360425	516780	1166956	1057121	1046362	724213	757345	942559	557910	469637	576789	432178	378633	777047	1286125		674065	1883400	242513	1102472	490805	519044	375437	352571	1311449	1188324	599721
1352	oleoylcarnitine (C18:1)	Lipid	Fatty Acid Metabolism(Acyl Carnitine)	35160	LC/MS Pos Late	100001501	1423	426.358	38677-66-6	6441392;53477789	21403150		HMDB05065	10862847	17150790	11686935	5557776	8860360	11370608	14173149	7912280	11933492	11356374	6425105	7807885	15280872	8950277	4620592	6815567	10486568	16405311	6851078	10507934	7952128	7837608	19250802	7310676	9493095	5127493	9661831	4570101	5296037	7707004	8244424	7289443	8976295	11841100	7555523	6584875
2666	oleoylcholine	Lipid	Fatty Acid Metabolism (Acyl Choline)	53260	LC/MS Pos Late	100009331	1449	368.352						2518287	1112000	812677	837425	2668992	460024	464820	404523	593512	921460	1031607	986602	2809452	678921	953852	1642922	454341	662110	2419766	1198776	720156	1101691	1501282	2767582	575638	1132145	893039	567662	704821	714849	1144648	2045177	898798	952611	791012	1649062
369	ornithine	Amino Acid	Urea cycle; Arginine and Proline Metabolism	1493	LC/MS Pos Early	444	2800	133.097	3184-13-2	6262	6026	C00077	HMDB03374	249843120	288571456	324348032	393222592	331731776	324197216	357356672	438748448	325718816	355989024	257703568	354296288	200999280	298800256	316544800	336323168	286399328	454640096	313492192	261455952	141979152	133559776	157562928	203621232	177043600	276100576	234619376	162998832	145702000	274722752	136754704	197152304	109271760	219320160	123032752	234041712
3273	orotate	Nucleotide	Pyrimidine Metabolism, Orotate containing	1505	LC/MS Polar	445	1638.1	155.01	50887-69-9	967	942	C00295	HMDB00226	3024988	3573968	4542915	5908465	4708574	3578205	5141685	5147645	4493660	2906261	3972023	4675263	4300872	5081513	3969039	2960865	3504721	3660096	5670795	3885059	2145532	2047076	2318941	2236224	3709926	3581533	2419641	2211694	1252607	2276531	2052156	1692195	3658156	4469132	1744318	2415187
3275	orotidine	Nucleotide	Pyrimidine Metabolism, Orotate containing	35172	LC/MS Polar	100001416	2250	287.052	314-50-1	92751	83729	C01103	HMDB00788	1184677	1307286	1445538	1661386	1590908	1391739	1098843	2139913	2434203	715446	1173184	1309706	769614	1138217	1070426	1158617	1118432	1443080	1621846	875021	844905	883400	1210889	835524	1036770	986150	971552	995475	691388	783016	862723	732338	1207352	1366718	378683	761626
3383	oxalate (ethanedioate)	Cofactors and Vitamins	Ascorbate and Aldarate Metabolism	20694	LC/MS Neg	100000841	603	88.988	144-62-7	971	946	C00209	HMDB02329	6147087	5048714	10244524	6862336	3616723	7076914	5369692	6118646	6251588	10294472	4611174	7276379	6375091	5340365	9643105	7061966	6398837	6869815	8506069	5375359	7450853	5220680	4876119	3752413	4293420	3282258	4107298	2471700	2541779	2860839	4376147	5413906	5992421	4782909	3857797	4017400
141	p-cresol sulfate	Amino Acid	Phenylalanine and Tyrosine Metabolism	36103	LC/MS Neg	100001315	2890	187.007	3233-57-7	4615423	3806480	C01468	HMDB11635	69594048	41093384	70935464	128087168	245673984	73223512	155847488	55154808	30245474	195474640	361191648	65343216	96983304	158331280	198592032	292097952	111467680	60852320	82427368	155398144	102069800	54700004	108837872	78915608	245816416	167784608	53878192	255540544	73173328	201197568	163966064	98120784	51468400	96829280	123184264	279670688
199	p-cresol-glucuronide*	Amino Acid	Phenylalanine and Tyrosine Metabolism	48841	LC/MS Neg	100006191	2420	283.082	17680-99-8	154035	135751		HMDB11686	55333	26490	33903	81759	401311		138865	28905		372580	611102		114688	102256	334767	940991	138302	30546		140752	86098		131801	45979	752061	168760	37774	974591	43886	304565	88016	73147	19898	138167	487037	471277
1109	palmitate (16:0)	Lipid	Long Chain Fatty Acid	1336	LC/MS Neg	424	5618	255.233	57-10-3	985	960	C00249	HMDB00220	2818881792	2823910656	3959300864	2806395136	1726806656	4776264192	1732353536	1984899840	2231502592	1952360448	2027787520	3472982528	5169428992	2994374912	2022701440	2682990336	2720575232	4614897664	3909356032	2177683200	3666936832	1711720576	3667881728	1443683456	2008644224	1341075200	1352073344	1431920512	2095663744	1888417280	3585621504	931583168	1176271232	2488466688	1218132736	1494228480
1110	palmitoleate (16:1n7)	Lipid	Long Chain Fatty Acid	33447	LC/MS Neg	452	5475	253.217	373-49-9	445638	393216	C08362	HMDB03229	137688304	144760960	540022208	629141824	84335776	1310205440	105107528	103115576	134688800	104200848	88561120	348002976	1207887872	321004672	151728832	213515504	193829680	909126272	671354880	219015232	652519872	91026176	698107200	104455760	314886144	83331720	64804020	66933432	144205664	156649536	503048224	41313660	96161856	270697536	49774984	82170440
2194	palmitoleoyl-arachidonoyl-glycerol (16:1/20:4) [2]*	Lipid	Diacylglycerol	57406	LC/MS Pos Late	100015681	2528	632.525						1304046	455859	146393	342121	219049	197186	287994	304506	833376	412447		231414	320312	91404	463119	154056	101703	654899	368183	389579	386729	218117	253400	341965	421092	605804	107318	537304	790533	221735	128089	564707	111393	240620	231264	290606
2170	palmitoleoyl-linoleoyl-glycerol (16:1/18:2) [1]*	Lipid	Diacylglycerol	54967	LC/MS Pos Late	100010930	2664	608.525						187623	114605		123216		149106	284126	89577	371373	135939	115783	93169	170783			78314	46098	155014	111632	160573	60260	76135	129601	92621	101161	99738	88207	49445	159405	238357	58450	164681	124373	118938	142149	147636
1348	palmitoleoylcarnitine (C16:1)*	Lipid	Fatty Acid Metabolism(Acyl Carnitine)	53223	LC/MS Pos Late	100009406	1357	398.326			28639183			688713	1341362	1216281	764820	674338	1389268	1411684	765012	1148854	940289	201554	819472	2938820	1052804	479722	806083	1004491	1931517	962798	1153669	890026	557365	3561804	566584	1166693	403356	643040	249077	638773	725915	1204713	750829	898397	1592757	592437	480173
2234	palmitoyl dihydrosphingomyelin (d18:0/16:0)*	Lipid	Sphingolipid Metabolism	52434	LC/MS Pos Late	100008954	2290	705.591		9939965	8115586			34804648	38366368	52158908	44298656	27341784	35929028	37250860	35170224	39404512	59067988	41394804	35761928	53714972	34296692	30587828	28745236	32616460	33637332	44085104	35349404	23570242	41704104	32578094	28813930	29744046	25140692	28343666	32398552	33712304	23701034	23446272	29250458	36768456	33981496	44420468	33439260
1533	palmitoyl ethanolamide	Lipid	Endocannabinoid	38165	LC/MS Neg	1489	6300	298.275	544-31-0	4671	4509	C16512	HMDB02100	1295966	1022510	1140681	1045464	757585	1161664	1167095	1155966	725995	906071	897363	919318	1560118	1026880	962548	1077428	1104248	1263441	1281856	1456893	1201787	959977	1264868	954941	1168095	730607	1203545	806335	1217733	1298995	1269707	1004345	843224	1313471	806567	980434
2236	palmitoyl sphingomyelin (d18:1/16:0)	Lipid	Sphingolipid Metabolism	37506	LC/MS Pos Late	100002107	2168	703.575	6254-89-3	9939941	8115562			348716704	349953408	341475296	383134496	276333824	351391104	324766144	312113472	360337728	335203264	309895488	385841120	495839648	323787552	308564768	294186624	277403424	316632416	366056864	351796192	280824896	276686912	298072256	321710944	302357856	293266272	341107232	287994496	278192128	314227424	279320864	337683040	336972224	340679584	312394912	283036704
2168	palmitoyl-arachidonoyl-glycerol (16:0/20:4) [1]*	Lipid	Diacylglycerol	54957	LC/MS Pos Late	100010924	2916	634.541								494794	419057		115709	277809	145570	1505421		1194826	116936	305757	59979	579086	183357		582317	395040	154909	403527	692989	307338		261855		122611	73956	815977	254347	237429	383079	131193	336998	666065	244806
2169	palmitoyl-arachidonoyl-glycerol (16:0/20:4) [2]*	Lipid	Diacylglycerol	54958	LC/MS Pos Late	100010925	3015	634.541						699561	279532	459187	316593		230615	441896	286546	900034	148434	720225	260260	565828	178360	472749	170318	151688	602745	369238	151998	330445	421578	246037	251973	135163		123341	100400	643427	304217	166874	268473	131609	383074	406442	264292
2185	palmitoyl-linolenoyl-glycerol (16:0/18:3) [2]*	Lipid	Diacylglycerol	54965	LC/MS Pos Late	100010939	2834	608.525						116169	93373		59013		73290	149237	152709	297616			158042	179751		92163	76781	73242	226060				81389	108521			81930				481793		140993	75171	61613
2183	palmitoyl-linoleoyl-glycerol (16:0/18:2) [1]*	Lipid	Diacylglycerol	52633	LC/MS Pos Late	100009052	3080	610.541		9543695	7822645		HMDB05207,HMDB07103	1290555	999971	762140	464600	469412	675734	1429940	482171	1981692	1005330	1058717	737132	790346	628720	671786	597257	501493	740908	429656	592456	266224	457047	295039	483305	361333	596905	450621	349830	592680	1049999	218614	430300	451250	488662	897825	480229
2184	palmitoyl-linoleoyl-glycerol (16:0/18:2) [2]*	Lipid	Diacylglycerol	52634	LC/MS Pos Late	100009055	3197	610.541						2828779	1730147	1348403	709759	742514	1184949	2522597	975770	3372047	1575307	1569515	1346526	1399303	985417	1075824	932679	755073	1355448	672673	880161	466037	749776	468322	686119	505827	1036656	781758	672874	1158786	1928090	396651	759767	632826	802534	1466651	863948
2177	palmitoyl-oleoyl-glycerol (16:0/18:1) [2]*	Lipid	Diacylglycerol	54942	LC/MS Pos Late	100010917	3695	612.556						192164	222285	155049	95663	74043	158589	165225	211847	341603	255885	137466	193306	190050	187718	205590	217122	157749	241690	107208		75941	116226	71780			89792	168248		119840	204501	45944	59528	26172	180313	100186	92467
1347	palmitoylcarnitine (C16)	Lipid	Fatty Acid Metabolism(Acyl Carnitine)	44681	LC/MS Pos Late	100000776	1425	400.342	6865-14-1	461	448	C02990	HMDB00222	7536485	8736483	5435194	3561851	5515741	6611451	6243463	5036736	9045011	6367147	4478842	4304396	12039590	3821079	3194345	5997251	6781033	9829189	4821940	6792388	6679355	4783640	9768800	4842909	5890629	3269043	3934570	3349344	5503657	6324577	6300929	3494794	5737558	8806377	3247443	5393017
2664	palmitoylcholine	Lipid	Fatty Acid Metabolism (Acyl Choline)	52944	LC/MS Pos Late	100009233	1482	342.337		151731	133731			4920416	2137649	1544938	1575098	4114754	690870	921670	957609	1126531	2097927	2081644	1916040	6883386	1541985	1807858	3056267	811560	1281509	3995921	2515064	1260007	1961453	2223945	4133367	1432078	2483450	1681548	1846567	1124481	1734788	2173747	4945549	2175701	1392696	1860855	3739508
3368	pantothenate	Cofactors and Vitamins	Pantothenate and CoA Metabolism	1508	LC/MS Neg	1024	1498.7	218.103	137-08-6	6613	6361	C00864	HMDB00210	3551965	3751024	12611863	6703776	3134030	4896194	7068876	7291343	6976060	6034769	6643025	5331140	5148030	3708891	5503787	2921091	7273724	6483044	7777196	3807921	3429153	4279087	4661759	2667296	3511266	4043090	3590754	1784223	3020607	3498129	2405838	4022642	6509936	2597984	1823838	2257201
3521	paraxanthine	Xenobiotics	Xanthine Metabolism	18254	LC/MS Neg	100000453	2279	179.057	611-59-6	4687	4525	C13747	HMDB01860	1718072	1580467	2584722	5020276	1547118	1132732	2477090	334413	914536	725951	2605067	628130	2350161	1168272	192179	1754085		2396375	1995580	1464709	1980710	2642190	2467525	474758	159497	391892	3531779	229525	1669300	611719	1388515		2903697	4903727	336636	1381400
1108	pentadecanoate (15:0)	Lipid	Long Chain Fatty Acid	1361	LC/MS Neg	980	5521	241.217	1002-84-2;10002-84-2	13849	13249	C16537	HMDB00826	72909632	62328748	112613776	74849960	57127940	156542640	38439360	46486376	62288124	52420452	49871964	71488088	129796136	67035440	56414612	75524912	60178844	131081264	97535360	44887748	95732824	42650048	77218024	30848622	41462204	37725104	36392440	33918420	56512872	53509864	89560376	27647726	34797916	76444968	29393748	35520980
4424	perfluorooctanesulfonic acid (PFOS)	Xenobiotics	Chemical	57564	LC/MS Polar	100010955	662	498.93	1763-23-1	74483	67068	C18142	HMDB59586	1081357	2034729	416950	2996976	830518	881595	1462985	668332	1464174	1135188	3715532	1169524	1635971	733664	1457394	2251915	846788	1000061	723194	224008	1016614	1139094	1889237	545349	485150	934626	761779	1012527	1531931	458243	668630	1780473	396251	1584380	300293	836231
138	phenol sulfate	Amino Acid	Phenylalanine and Tyrosine Metabolism	32553	LC/MS Neg	100001510	2156	172.991	937-34-8	74426	67018	C02180	HMDB60015	27539806	20287282	88861896	36466640	76057008	24841190	42380376	26631898	63491800	38277700	60089892	81316352	36068692	35982016	55129712	31893450	19189500	58983992	36889960	14968213	12954895	47938624	34871116	34433656	27540376	24790582	66370184	32632338	74526360	104986000	23376608	28881972	67135376	14695911	15645404	34438532
118	phenylacetate	Amino Acid	Phenylalanine and Tyrosine Metabolism	15958	LC/MS Neg	100000011	2150	135.045	103-82-2	999	10181341	C07086	HMDB00209	158922		230089	225100	129679	125575	315340	161479	105014	257592	269824	194282	264471	179886	283565	622758	268808		180217		114516		110628		131187	92702	132721			118279	20434		102596	143726	78379	203783
867	phenylacetylcarnitine	Peptide	Acetylated Peptides	48425	LC/MS Pos Early	100006108	3092	280.154	287108-21-8							56736	83727	135324	38206	172356			284799	108675		56878	99921		656754	235167	65662	121893		61143	24933	80011		169564	69469	162379			182041				327120		329014
869	phenylacetylglutamate	Peptide	Acetylated Peptides	52925	LC/MS Neg	100009045	1630	264.088		11579826	9754592		HMDB59772		24467	34971	90031	185269	38412	72598	29694	26451	80591	122825		73939	120310	89227	149381	54272	25435	30734	34464		19483	38316	23982	107299	29157	52289	142535		79116	19547			90125	52512	71859
870	phenylacetylglutamine	Peptide	Acetylated Peptides	35126	LC/MS Pos Early	100001417	2145	265.118	28047-15-6	92258	270643	C04148	HMDB06344	2157798	2873651	1257756	9176892	9816188	3104429	6118692	2498310	2180465	7749553	14574209	4607725	4664664	9764381	4590240	14391717	4685025	3384956	4360185	5566185	3515484	3118444	6277247	1991202	15549739	3405228	5251484	10790652	2775089	7084630	3022646	2794737	2547862	9416875	5407096	8553049
109	phenylalanine	Amino Acid	Phenylalanine and Tyrosine Metabolism	64	LC/MS Pos Early	460	2878	166.086	63-91-2	6140	5910	C00079	HMDB00159	604240832	790213632	942727360	856977856	720140992	953794944	954888640	888020928	972102272	952001280	789777408	1022589824	827738112	758724096	836721600	771951424	795054592	922808576	915127744	587864448	563967872	567519744	566249920	521817312	591967680	635049344	592725632	517580960	597363008	614075520	456157792	484437472	733549696	540017728	541265792	550246912
700	phenylalanylglycine	Peptide	Dipeptide	41370	LC/MS Pos Early	100003588	2898	223.108	721-90-4	98207	88678																						75448	111851	110616	68166	67644	92756	87000	197513	179534	148657	62044	220575	205717	43393	50561	106410	88648
114	phenyllactate (PLA)	Amino Acid	Phenylalanine and Tyrosine Metabolism	22130	LC/MS Neg	100000774	2208	165.056	828-01-3	3848	3715	C05607	HMDB00779	3687987	2107881	5133702	5437468	2837113	6483493	4095613	5066330	11360029	2528258	5836823	4527212	1826216	1147353	4159040	1396904	1623330	3902210	3424983	1756785	3313107	4751909	5740754	1538684	1489656	1904761	2956203	798348	1707551	1763775	1356859	1287281	3180874	3481759	890625	1422053
113	phenylpyruvate	Amino Acid	Phenylalanine and Tyrosine Metabolism	566	LC/MS Polar	241	845	163.04	156-06-9	997	972	C00166	HMDB00205	280235	589208	384544	707724	1286253	350578	659782	459912	558415	970288		521258	230981	697333	457562	428267	594279	680922	306535	659993	299227	675473	365759	253320	206893	317298	519025	246029	161308	307701	377318	206875	650494	339858		249537
1093	phosphate	Energy	Oxidative Phosphorylation	42109	LC/MS Neg	461	608	96.9696	7664-38-2	1061	1032	C00009	HMDB01429	95774648	102614536	105824144	108752272	107604776	114362704	96749320	103251560	108574432	101455160	95708448	111495800	105316328	103243504	93441296	103980912	98321336	95413920	100093560	102265288	101666336	97309112	95847448	95565200	103781848	107471472	89542640	102808360	102895280	97468688	95374344	101727360	94474544	96484024	105957840	100228128
244	picolinate	Amino Acid	Tryptophan Metabolism	1512	LC/MS Pos Early	1022	910	124.039	98-98-6	1018	993	C10164	HMDB02243	431047	259486	487375	344442	116475	773493	1124140	524750	628692	344469	588612	430407	827953	160659	740235	779845	674250	821137	452639	80193	625592	433531	575244	134812	188718	173187	822205	311829		287669	281365	625261	940826	997170	463450	506581
1241	pimelate (heptanedioate)	Lipid	Fatty Acid, Dicarboxylate	15704	LC/MS Polar	100000101	2745	159.066	111-16-0	385	376	C02656	HMDB00857	113574	92329	129419	260237	132525	130932	161874	189059	445841	128718	135764	258775	503915	160252	214848	133260	103608	205704	265481				205535				75037					43734	164681	200400	46005	420077
1360	pimeloylcarnitine/3-methyladipoylcarnitine (C7-DC)	Lipid	Fatty Acid Metabolism(Acyl Carnitine)	53224	LC/MS Pos Early	100009407	2773	304.175						191203	103663	298420	363372	102713	118521	163579	207641	299482	141295	298727	203597	119508	71403	194285	178787	72226	323466	252423		104641	149312	236552			35968	106347						76284	132971	64781
104	pipecolate	Amino Acid	Lysine Metabolism	1444	LC/MS Pos Early	1025	2200	130.086	4043-87-2	849	826	C00408	HMDB00070	10681454	16183807	13149031	13881066	11680711	14361663	45524708	19271670	24670908	17362226	20933666	16494691	51354580	27383344	60752000	13273153	29956190	17289362	17375894	13235638	10597036	15004191	15460752	23905972	19533290	14467023	14315080	13824713	11908608	14926708	18411560	25220934	12583581	15122478	32158536	19296856
3818	piperine	Xenobiotics	Food Component/Plant	33935	LC/MS Pos Late	100001267	1168	286.144	94-62-2	638024	553590	C03882	HMDB29377		265036	215115		789703	203139	1307794	104174		42901	685145	851944	73714	69265	86030	6819154	7195029			2759329	84378	116648		1029440	3785403	3748427	141964	2467495	1377502	2333792	673563	1480033	146633	488189		14219285
2422	pregn steroid monosulfate*	Lipid	Steroid	32619	LC/MS Neg	100002067	5000	397.205	1247-64-9		13465233			10395937	9464541	3768320	6886234	5844618	8905239	5986101	6137914	8048262	6304215	7343630	12895207	5395811	13692045	3930750	2790639	8698763	6675663	8354899	6275110	11931600	3738164	12312841	3839721	4946348	5200947	13091743	5677164	3298676	4336562	16590291	6840985	15500195	13565895	4007543	8672504
2423	pregnanediol-3-glucuronide	Lipid	Steroid	40708	LC/MS Neg	100003470	5145	495.296	1852-49-9	123796	110346			393532	210537	462195	516024	153591	336230	237604	339797	270466	271121	317554	412941	174097	814327	163835	150600	168597	217319	268431	203659	338201	397473	568959	177528	302960	184631	294874	298702	62877	85543	371085	173481	342614	437869	475397	269229
2509	pregnanolone/allopregnanolone sulfate	Lipid	Steroid	48394	LC/MS Neg	100006173	5160	397.205						106127	81175	130822		107991		47051	78722	45737					42721	88027			60748		57408	53286	65391	96502	52019			42694	78312	41719	108726	69165	73668	98438	247169	88516	83528
2421	pregnen-diol disulfate*	Lipid	Steroid	32562	LC/MS Neg	100001993	3868	238.077						14375628	25830462	3474751	7598115	16095883	6218065	14975350	19329654	8628138	13789877	8589940	17630958	14464828	29960742	10492245	8907775	14498834	2854139	6355267	8548160	15042438	7210825	26961008	9428102	7758564	6481134	26388898	11149183	8516895	13570001	26945762	15631751	27177822	19136156	10337623	11821867
2394	pregnenolone sulfate	Lipid	Steroid	38170	LC/MS Neg	100002129	5100	395.19	1247-64-9	105074	94802		HMDB00774	1741603	2144042	1187296	1254341	1147129	1492074	1274079	1977191	2183598	1509635	1546147	1973046	756622	1466354	1024055	534435	1857649	1651286	1424511	979936	2586845	1235788	3062774	1327012	916575	1157513	2711803	1321662	914466	1577523	3632186	1149747	2765916	3492517	2097867	1751656
389	pro-hydroxy-pro	Amino Acid	Urea cycle; Arginine and Proline Metabolism	35127	LC/MS Pos Early	100001167	2128	229.118	18684-24-7	11673055	9847785		HMDB06695	1953037	2137565	1388147	1856687	2805140	1907531	3571379	4512443	2586707	2800107	2352505	5172628	1282883	3115950	3224062	1405239	2669320	1753766	1494602	7619672	6964998	6447088	6025189	7509495	7565960	6459634	7372443	8003467	4159658	7807000	6260542	4014073	8863358	7544631	5027066	10042353
376	proline	Amino Acid	Urea cycle; Arginine and Proline Metabolism	1898	LC/MS Pos Early	480	1603	116.071	147-85-3	145742	128566	C00148	HMDB00162	724195776	1164545792	966865792	1024460416	1174260608	1161710208	1236330880	1310034944	1249929856	1338868352	723684992	1344908800	795391168	2541748992	1212402560	1051153344	1306581760	1073014784	997062720	1052693120	773801792	678954112	566131904	697214144	929387200	814013056	1195041536	1071816960	1239866752	1072781056	727626496	950635456	1023880320	1089485568	657574528	828276224
718	prolylglycine	Peptide	Dipeptide	40703	LC/MS Pos Early	100003674	2136	173.092	2578-57-6	7408076;6426709	4932143															264448							878399	197749	453148	156082	236344	1017592	718277	727448	315180	550971	1090365	322252	451495	186284	269187	651351	694181
1319	propionylcarnitine (C3)	Lipid	Fatty Acid Metabolism (also BCAA Metabolism)	32452	LC/MS Pos Early	100001162	2590	218.139	17298-37-2	107738	96904	C03017	HMDB00824	7202102	5010706	5935143	4277782	7030582	6744651	15150865	9224246	24376948	8435787	3344155	9110184	5757138	5383674	5189353	10440188	13475993	12660560	7625422	4103806	4834360	8010491	6362793	3349024	4278825	6765326	8350375	4787283	4210577	12753834	4040123	8609657	6949905	29584520	2220905	6973842
1320	propionylglycine	Lipid	Fatty Acid Metabolism (also BCAA Metabolism)	31932	LC/MS Neg	100001150	960	130.051	21709-90-0	98681	89122		HMDB00783	411516	173602	362943	358693	266278	204722	192013	413275	662067	304833	450342	369439	137258	101942	320858	344658	176270	268886	261675	153649	238877	538595		145808	98796	143210	446467	244678	117293	350267	111584	136838		371447	70161	193131
3516	propyl 4-hydroxybenzoate sulfate	Xenobiotics	Benzoate Metabolism	48460	LC/MS Neg	100006264	3971	259.028	162338-10-5					14557		1547229	85724			205259						206649		1057753	163650	8838690	62985	10410935	40526					9618		85509						1394302	48249
3287	pseudouridine	Nucleotide	Pyrimidine Metabolism, Uracil containing	33442	LC/MS Neg	821	1100	243.062	1445-07-4	15047	21403010	C02067	HMDB00767	5813132	6688899	6171033	5753205	5823314	5590669	5771579	6404801	5356157	5601210	5711684	6242973	8669116	4827636	6879534	5153673	5082744	5572155	5988152	5899971	5549327	5582476	6279119	5241021	4859702	5682397	7056580	5930008	5309699	5888505	4922565	4699208	6175824	7476727	4060232	4765253
3452	pyridoxate	Cofactors and Vitamins	Vitamin B6 Metabolism	31555	LC/MS Neg	100001121	2185	182.046	82-82-6	6723	6467	C00847	HMDB00017	2282766	1931900	38076848	6763862	1007157	1718795	14275094	2837550	30380444	1855371	10703761	2805169	1404132	1303637	1909937	1508205	3953545	6052613	8148861	874850	1778779	1913644	2071050	867616	2099372	2490844	1521198	9556008	1654412	2265637	1612037	2273898	5086393	1868713	2214780	1373074
51	pyroglutamine*	Amino Acid	Glutamate Metabolism	46225	LC/MS Pos Early	100001540	1900	129.066	2353-44-8	134508	118562			9087555	53505628	9256813	14484999	32948296	24834468	22726718	13607127	15354485	24797046	23441390	30458522	55652652	12004823	19029248	21667438	16459923	28917876	25792926	29005138	32708958	22910076	59139584	11589331	44208044	33723584	73524608	43026936	21462354	32724922	72225112	50820060	31305094	105207576	13750970	73602152
3902	pyrraline	Xenobiotics	Food Component/Plant	48428	LC/MS Neg	100001767	2304	253.119	74509-14-1		19980286			447801	93321	240127	413277	196033	201462	248276	813264	942372	140490	555066	433345	123371	259186	298636	144348	272514	355251	362391	81501	636812	426168	318262	198570	37494	50872	329427	99484	183761	103045	274965	275977	19959	213856	107338	281619
897	pyruvate	Carbohydrate	Glycolysis, Gluconeogenesis, and Pyruvate Metabolism	22250	LC/MS Polar	823	2650	175.025	127-17-3	1060	96901	C00022	HMDB00243	2232076	1658746	3564968	7905147	7148377	1529521	10271722	14277429	31884450	323733	16389931	463932	316024	4057272	1071100	790940	6125287	2001930	3070212	1714707	2010949	3223161	4012870	435949	500650	3055003	2504660	1203666	303218	359060	3859523	2065712	17103840	3281986	362939	673796
3828	quinate	Xenobiotics	Food Component/Plant	18335	LC/MS Polar	100000442	2432.9	191.056	77-95-2	6508	10246715	C00296	HMDB03072	131047736	27231910	258587904	169605504	99654824	32809828	127860160	19989148	8392273	71791504	87874224	3062547	53021996	49620056	11895617	59039020	16367376	111046376	120497472	49721780	87404928	121019712	101815320	20918346	1215827	25670246	253244672	1529341	40587000	13201675	41329552	3954311	67586504	289930944	2582917	46446840
4189	quinine	Xenobiotics	Drug	39767	LC/MS Pos Early	100002968	3378	325.191	130-95-0	2728270	2010267			10345603	42393
3338	quinolinate	Cofactors and Vitamins	Nicotinate and Nicotinamide Metabolism	1899	LC/MS Pos Early	182	845	168.029	89-00-9	1066	1037	C03722	HMDB00232	346284	277909	555743	392006	505200	447735	285368	636198	534445	359208	383259	471264	296128	213935	459913	334564	339643	457805	329404	165501	348260	481365	253614	239437	295927	348867	395681	606959	378964	477090	303837	234032	578487	460108	296292	316065
3625	retinal	Xenobiotics	Food Component/Plant	40807	LC/MS Pos Late	100004088	1666	285.221		638015	553582	C00376	HMDB01358,HMDB06218		113896	208027	413294	105952	264873	184581	146192	192158	171980	226476	362576		159097	226526		201184	161087	207557		150599		96101			115968			92623	271087		78936		33998	82279	134422
3441	retinol (Vitamin A)	Cofactors and Vitamins	Vitamin A Metabolism	1806	LC/MS Pos Late	498	1636	269.226	68-26-8	445354	393012	C00473	HMDB00305	3994390	4974811	2188154	3051935	3089143	3423511	4762373	3428961	5146059	1746804	7600145	6278332	3890421	2278252	2493937	2543115	2356800	3884298	2861964	4363633	3737454	10320726	4188606	3520255	4366856	5447958	5526308	5586699	6658753	3623812	4867465	5566182	8215937	5677201	3973924	4741546
916	ribitol	Carbohydrate	Pentose Metabolism	15772	LC/MS Polar	100000406	1789.6	151.061	488-81-3	6912	10254628	C00474	HMDB00508	483472	637619	705260	486562	436070	568561	583448	562380	1155238	697503	656855	618702	410132	286166	741267	323609	358256	723546	442302	681172	336712	552912	832977	328650	539690	445620	393895	320509	368955	496626	300099	393533	553086	399934	362255	283978
917	ribonate	Carbohydrate	Pentose Metabolism	27731	LC/MS Polar	100001007	2425	165.04	5336-08-03	5460677	4574162	C01685	HMDB00867	17831092	19579462	16769518	24133876	10971820	15294809	10708426	8711686	34058792	7616733	28240608	21522200	9383409	11834793	22477246	6217595	10478040	17376982	16275088	12552337	9934967	20619344	12661642	11174035	9071763	6570992	17998390	10213797	10773015	8843554	5897856	6443222	12796014	15473694	10340754	5481063
915	ribose	Carbohydrate	Pentose Metabolism	1471	LC/MS Polar	914	1508.2	195.051	50-69-1	5779	4470639	C00121	HMDB00283	923042	11703441	3754581	11877489	4655193	6556259	4470599	6867938	1556867	3785165	1571538	2822259	1404183	5626103	1946998	14412343	6936715	3194713	4388045	2255941	3884705	4744170	3337186	4326330	1495315	377144	1899051	137781	2422247	391194	1402289	2548270	6019721	1963762	2038780	3404254
58	S-1-pyrroline-5-carboxylate	Amino Acid	Glutamate Metabolism	42370	LC/MS Pos Early	35	1528	114.055	2906-39-0	1196	10140206	C04322	HMDB01301	349178	521160	996357	505894	552680	507209	599886	410968	675138	858731	477664	621151	282727	837929	500685	523035	416853	460455	523040	312555	359703				328055		284640	301088	612574	240205		363135		302920	389214	322729
338	S-adenosylhomocysteine (SAH)	Amino Acid	Methionine, Cysteine, SAM and Taurine Metabolism	42382	LC/MS Neg	197	1832.4	383.114	979-92-0	439155	16788012	C00021	HMDB00939	154074	124621	99033	74230	45960	87468	72573	94343	137453	84939	148203	103544	107891	95296	123363	99810	93336	218844	87748	94789	72786	72514	99028	71930	56637	70629	66059	50074	43229	86487	60103	69256	122950	118730	39603	77753
3836	S-allylcysteine	Xenobiotics	Food Component/Plant	43239	LC/MS Pos Early	100004509	2690	162.058	21593-77-1	98280	88744																		43739				137341		24376		974553	90229	242384				42893		113402		222871	318828	263315
346	S-methylcysteine	Amino Acid	Methionine, Cysteine, SAM and Taurine Metabolism	39592	LC/MS Neg	100002749	880	134.028	1187-84-4	24417	22826		HMDB02108	300031	492898	197829	258048	267023	182790	379865	215806	194525	281727	174835	208097	530651	1080423	197308	273273	473747	183664	174200	302706	163506	338788	221460	431429	318171	367413	270448	327649	293532	226027	355297	241994	165882	351378	227715	275879
347	S-methylcysteine sulfoxide	Amino Acid	Methionine, Cysteine, SAM and Taurine Metabolism	43378	LC/MS Pos Early	100002927	900	152.038	6853-87-8	82142	74136			4384409	9412097	2336779	1893766	2178416	3010129	4172817	2788985	1177245	4030333	3217939	3489312	9764958	24502652	4005110	2923644	7041953	1690788	2140367	2749687	1919342	9075362	3418113	3812302	4742638	5088396	2570384	2890650	2997318	1660678	3063390	1658504	1467496	2014829	2584936	3229816
330	S-methylmethionine	Amino Acid	Methionine, Cysteine, SAM and Taurine Metabolism	38127	LC/MS Pos Early	100002183	2584	164.074	3493-12-07	458	8351775	C05319			389351			24738		654212	56910		76467				290359	69527	23780	81972		38088	167602		22411				70302	40896		128763		244520					48249
3833	saccharin	Xenobiotics	Food Component/Plant	21151	LC/MS Neg	100000870	1999.7	181.992	81-07-2	5143	4959	D01085	HMDB29723	255163			22353					2921256	37545	172003	23361		30825		23831	21876		1949851			57424			74660	84352				34775	22321	171326		43347	62005
4196	salicylate	Xenobiotics	Drug	1515	LC/MS Polar	501	802	137.024	69-72-7	338	331	C00805	HMDB01895	1411107	1697536	1596925	1081791	1060461	931558	967572	564773	1719376	912080	5266380	1895103	3805533	2759685	5432016	907090	1440366	2266203	1537005	421671	597455	889347	1937728	1151096	1522114	8012791	788223	873208	263089	722028	3723854	1031515	10624509	1303668	948759	1037124
4014	salicyluric glucuronide*	Xenobiotics	Drug	33384	LC/MS Neg	100001332	1463	370.078			21403117			68377	22926	18855						82033		41425				92987			36379								350560					41966		87784	27716
4	sarcosine	Amino Acid	Glycine, Serine and Threonine Metabolism	1516	LC/MS Pos Early	1023	1280	90.055	107-97-1	1088	1057	C00213	HMDB00271	1533160	1882432	1719153	4551013	2158275	1769135	3994005	2389274	2889159	2138106	1838221	2425065	1337023	1323379	1745132	2147610	3181584	1417375	1789447	1296099	2076468	2849588	1223942	1223948	1255969	1624652	2780565	1770638	1185559	1546458	1619356	2105313	2758463	4442052	2893061	3686027
1247	sebacate (decanedioate)	Lipid	Fatty Acid, Dicarboxylate	32398	LC/MS Neg	100001211	1788	201.113	111-20-6	5192	5004	C08277	HMDB00792	98467	207661	206373	158259	157057	413723	56435	226257	224205	180194	151628	480313	1606889	146424	158300	126043	88761	409641	199425	44954	260033	89957	970209	75668	41680	74788	121784	41052	76480		233411	137993	70795	279819	94249	277734
941	sedoheptulose	Carbohydrate	Pentose Metabolism	53237	LC/MS Polar	100002619	2255	209.067	3019-74-7	5459879	4573620		HMDB03219	1161550	4725936	2775389	3770562	1796227	3746777	2241948	4544528	2983224	3491438	1089928	1303271	1013455	2796264	2677077	3197831	2854260	3647918	2509399	2738410	1866119	2826480	1000503	3227667	1904051	989928	1044589	648255		1898283	1147323	2898323	5144286		951199	1383115
9	serine	Amino Acid	Glycine, Serine and Threonine Metabolism	1648	LC/MS Pos Early	503	1239	106.05	56-45-1	5951	5736	C00065	HMDB00187	99994504	105453560	142126128	139472576	108868312	155145136	122433232	133152408	137874688	133136048	100548656	172910768	134772752	127778176	114747264	119661896	121908128	147722576	156301104	104749128	63191296	63698228	61506696	72432768	96926624	85955504	72872776	75868032	74149912	81405360	64958192	85390392	67180096	67587200	97910304	81571632
251	serotonin	Amino Acid	Tryptophan Metabolism	2342	LC/MS Pos Early	504	2550	177.102	153-98-0	5202	5013	C00780	HMDB00259	505724	345534	113386	193498	393918	199056	825216	502351		71783	627559	169533	365391	287360	190018	200830	330473	224231	102273	1070448	423097	848957	497438	588180	1010071	725612	554262	1041189	725986	456284	675297	907291	1620371	1302483	1748171	446806
405	spermidine	Amino Acid	Polyamine Metabolism	485	LC/MS Pos Early	50	3355	146.165	124-20-9	1102	1071	C00315	HMDB01257	83374	343593	364819	533582	341113	142412	536658	464258	216833	181456	109164	119228	122382	655569	100892	302727	306976	133874	220892	358143	242458	42865	150309	249464	142810	36314	111000	226857	105131	187382	188411	186486	499025	106100	88251	151030
2219	sphinganine	Lipid	Sphingolipid Metabolism	17769	LC/MS Pos Late	313	1413	302.305	3102-56-5	3126	3014	C00836	HMDB00269	2474790	1725571	2527202	1965962	1425574	4006635	2434292	4627716	5011603	978231	1751345	2237993	1551438	935613	1994873	1045989	2977497	4754062	1692969	324821	274901	587642	480707	103052	187180	160060	352929	131667	167866	303185	122965	297771	558101	887775	157997	260877
2220	sphinganine-1-phosphate	Lipid	Sphingolipid Metabolism	52605	LC/MS Pos Late	100001876	1431	382.272	19794-97-9	520	505		HMDB01383	576972	261867	284227	475549	297455	731325	439986	478749	463330	348403	347832	778401	329948	267580	453087	267862	352726	394500	421155	426213	468929	907587	567517	285550	420149	407278	801172	316420	204525	412036	466685	418693	853113	748388	290321	444015
2293	sphingomyelin (d17:2/16:0, d18:2/15:0)*	Lipid	Sphingolipid Metabolism	57483	LC/MS Pos Late	100015793	1837	687.544						1146268	944774	1305702	1017489	401646	993349	561571	711004	1238821	893932	821245	537518	1153411	596270	828855	882071	461544	614197	1021614	665117	470528	511604	605710	526538	753120	779660	570198	384555	1277458	694542	413182	823066	486304	955520	712448	830157
2292	sphingomyelin (d18:0/18:0, d19:0/17:0)*	Lipid	Sphingolipid Metabolism	57473	LC/MS Pos Late	100009027	2362	733.622			24846878			7556939	8813303	9609364	9697194	3602532	4032416	5713240	5433875	6629286	6647271	6489549	4942080	16022358	6547692	8583118	5915332	9084435	3139919	5725460	6355882	2996246	4572964	3728584	3568934	4727033	6006118	3413168	6275327	16467117	5048190	4976075	6278837	6652211	5010260	17014856	5320660
2291	sphingomyelin (d18:0/20:0, d16:0/22:0)*	Lipid	Sphingolipid Metabolism	57476	LC/MS Pos Late	100015786	2600	761.653						2531171	4293360	3649787	3347434	1596036	1706607	2245833	1637811	2972466	2645804	2229406	2279045	4459799	2584484	3120533	1621689	3119778	1339446	2343282	2633607	1355387	2238211	1803707	1580139	1918250	2101304	1156018	2612240	6028994	2140118	1564292	3412001	2533816	1894247	7227737	2629226
2242	sphingomyelin (d18:1/14:0, d16:1/16:0)*	Lipid	Sphingolipid Metabolism	42463	LC/MS Pos Late	100004328	1998	675.544		11433862	9608732			58454776	61545344	84679264	72204112	43201428	68933824	43986536	53307808	86538872	66054540	67164280	53887592	76137336	36926856	61239604	65415124	37800520	45788888	76457488	51997608	52180944	51092960	55025004	46099904	55080592	57313532	57842200	30133834	73696120	71910816	47305924	61166652	64596252	69694040	68085256	68094040
2244	sphingomyelin (d18:1/15:0, d16:1/17:0)*	Lipid	Sphingolipid Metabolism	52433	LC/MS Pos Late	100006314	2082	689.559	121999-58-4		28532779			43136944	39142608	57450280	54463956	28358588	50689812	32000620	42869032	50416600	47402416	47114948	38846600	63453092	30667958	35071384	46051352	25980158	32784156	54110412	45097720	31158530	34865624	34525624	27648672	44211836	52527868	38432964	21692938	53916832	48467320	27411602	48713548	43603692	49543184	45937636	43043996
2246	sphingomyelin (d18:1/17:0, d17:1/18:0, d19:1/16:0)	Lipid	Sphingolipid Metabolism	52615	LC/MS Pos Late	100008920	2312	717.591	121999-64-2					24354154	22248600	34090180	29083598	13639022	20343510	22402780	21447740	29042146	23923558	27484418	18998444	33810268	16357908	19181910	26518326	19568694	18844754	25413902	21813706	14614711	17051680	17955512	13852284	22440894	31168538	20262472	15821213	25399574	23530380	12830389	24243836	24279370	20593634	23449730	20657340
2247	sphingomyelin (d18:1/18:1, d18:2/18:0)	Lipid	Sphingolipid Metabolism	37529	LC/MS Pos Late	100002106	2167	729.591	108392-10-5	6443882	4947837			29992754	26150874	25345832	34499704	20777346	26433674	20113880	23921238	27048746	22358114	28193812	22579960	36303452	22216152	24995224	29282164	23932046	23894518	32406876	22459370	24099116	17110432	26324904	23327802	27090322	29570738	25440522	21189312	28599234	21687960	21134714	27557394	26842110	24556304	23552424	21654510
2295	sphingomyelin (d18:1/19:0, d19:1/18:0)*	Lipid	Sphingolipid Metabolism	57475	LC/MS Pos Late	100015787	2330	745.622						14480414	13588267	23154254	18839146	7410594	12717452	10097214	12968396	16583694	13244749	16562590	9424311	18983226	8439775	13204812	17575242	10379139	10747111	14894367	10956396	9716626	10944695	10610200	8902121	10181271	15249923	10411018	7925784	15554884	13876034	6344040	15195017	15245026	12954401	19701552	12938103
2248	sphingomyelin (d18:1/20:0, d16:1/22:0)*	Lipid	Sphingolipid Metabolism	48490	LC/MS Pos Late	100006290	2685	759.638			23113477			92396200	91978344	131163048	113219656	71462600	83886104	80266104	91060136	107047840	94296128	107976016	83264272	131082728	73644512	92303776	107026712	75000264	92644640	103906768	88718776	81558696	83855280	93625288	87135952	93555240	101386488	75176664	74199232	119908776	101389968	65948364	119229384	114799720	88558640	131668744	83718384
2249	sphingomyelin (d18:1/20:1, d18:2/20:0)*	Lipid	Sphingolipid Metabolism	48491	LC/MS Pos Late	100006292	2383	757.622	222403-67-0					14693522	14447327	16606984	19820090	12667117	16133426	12364743	16568878	13226782	14074555	13953456	13519149	21892492	15730713	15277628	18505352	13915211	16566042	16631602	14852324	12795343	12470594	14969755	15709362	16586465	18270190	13048701	18379634	13400100	12669402	9491615	14199769	14717434	13181371	15508623	12727079
2285	sphingomyelin (d18:1/20:2, d18:2/20:1, d16:1/22:2)*	Lipid	Sphingolipid Metabolism	57481	LC/MS Pos Late	100006293	2039	755.606						471349	456656	578539	586431	516272	418957	336124		477268	436255	485628	458518	515696	383928	534955	558949	395019	330952	671533	299591	326159	354448	502293	481751	575855	495028	418573	456427	450363	389703	299642	456930	719233	324316	1459014	519635
2250	sphingomyelin (d18:1/21:0, d17:1/22:0, d16:1/23:0)*	Lipid	Sphingolipid Metabolism	52495	LC/MS Pos Late	100009025	2793	773.653						47738680	49391836	92174416	60171192	28873992	48916128	30910976	40965280	67368880	51273780	60261660	35506088	68731536	28715796	43986136	52795304	29712512	42669248	65571536	42957264	35721336	45342116	45648200	32684034	42826164	61376420	42088768	27513150	82866968	65603380	24399458	74819104	50462420	46913532	69563216	49942564
2251	sphingomyelin (d18:1/22:1, d18:2/22:0, d16:1/24:1)*	Lipid	Sphingolipid Metabolism	48493	LC/MS Pos Late	100006295	2666	785.653			29368329			131338440	127372192	160129840	152552784	102020008	119280992	110693408	131765728	136707920	130745904	126768472	115649200	182893632	108205008	116665456	137229712	102270032	121018488	146253168	133500784	113485320	110012656	142289328	117264024	158598272	144886688	108492384	120744896	159821168	116227904	99300784	155043520	128157496	123171344	142853424	124201744
2290	sphingomyelin (d18:1/22:2, d18:2/22:1, d16:1/24:2)*	Lipid	Sphingolipid Metabolism	57477	LC/MS Pos Late	100006296	2209	783.637						4589090	5493306	6577206	6790114	4385635	5092440	4856762	5344967	5340009	5317279	4744692	4195096	8609949	5396259	5717142	6093061	4685433	4006608	5862073	6784071	4417287	4676735	4573971	3964459	8600231	7157192	5119812	6659967	5827469	7310302	4403176	7175815	7317957	4880485	9237550	6624810
2253	sphingomyelin (d18:1/24:1, d18:2/24:0)*	Lipid	Sphingolipid Metabolism	47153	LC/MS Pos Late	100005986	3033	813.684	94359-13-4		24846874			489143392	422997728	375811552	391591360	257331520	304325568	412032352	286450496	295330592	306558016	288144928	412478016	615222464	403569504	433921504	263487872	372636992	316365664	309803840	402423072	229483472	255747808	334111520	376506016	283617856	221914992	365197184	265400368	252249744	305874080	328722848	303389504	283193856	409485120	354667424	246431904
2289	sphingomyelin (d18:1/25:0, d19:0/24:1, d20:1/23:0, d19:1/24:0)*	Lipid	Sphingolipid Metabolism	57478	LC/MS Pos Late	100015792	3220	829.716			24846885			5583572	5533262	4732332	5176901	2492408	3036606	2799264	2463213	5128649	3289034	2840030	3645106	4682071	2530584	2268306	3166443	4271968	1728666	3244992	4528438	2157076	2403342	1979273	2269599	3514083	6798658	2755204	3465704	5967650	4562870	2295116	6051772	3602370	4101170	4943183	3946974
2243	sphingomyelin (d18:2/14:0, d18:1/14:1)*	Lipid	Sphingolipid Metabolism	47154	LC/MS Pos Late	100005985	1860	673.528						4348975	4514947	5047722	5379553	2160872	5716806	2114875	3072229	4938900	4117336	5097419	2935872	4574463	1857376	3831378	2814085	1845379	4218083	4534735	1887460	3306221	2679841	3907361	2761422	2721535	3860615	2129120	1477298	4685670	3727554	2215064	3400137	2697795	3731366	3008053	4104112
2245	sphingomyelin (d18:2/16:0, d18:1/16:1)*	Lipid	Sphingolipid Metabolism	42459	LC/MS Pos Late	100004329	2002	701.559						88811360	82834856	77129920	98234000	64150024	94019440	70035128	89157120	83191904	91617472	77006736	85150440	121714408	65263688	68649560	87158344	58320832	79746480	96547496	79417544	62982040	70019680	79175672	81358216	104868696	80240400	82175072	62160188	83190560	65058720	71267840	68138328	71834512	95919368	70577904	70324064
2294	sphingomyelin (d18:2/18:1)*	Lipid	Sphingolipid Metabolism	57474	LC/MS Pos Late	100015788	1904	727.575						3974415	3361758	3122675	4206293	3456131	3831318	3042498	3204180	3318980	3854788	2887776	2778512	4992886	2983595	2681992	4349817	2707965	2309700	3328558	3066251	2239251	2648576	3274927	3173723	4249522	4505037	3056724	3507452	4209803	2268932	2274099	3164406	3383914	3572520	3310983	2751511
2284	sphingomyelin (d18:2/21:0, d16:2/23:0)*	Lipid	Sphingolipid Metabolism	57480	LC/MS Pos Late	100015790	2330	771.637						6397226	5600535	9816848	8833636	3553561	7432081	3863762	6790330	7992678	6320058	7501440	4521139	9065024	4081693	5911399	7487548	3508952	6025468	7379903	4411799	5144949	5588580	6799114	4838149	4997299	7301137	4969243	3816237	8912018	5258775	2506269	6491674	6254516	5793644	7691044	5949070
2252	sphingomyelin (d18:2/23:0, d18:1/23:1, d17:1/24:1)*	Lipid	Sphingolipid Metabolism	52435	LC/MS Pos Late	100008956	2845	799.669						112065896	88603512	140227104	121526632	56634636	102036336	71840376	91368152	109414736	100681264	109044344	74934128	143318496	64720232	85662736	95304608	62579188	92053216	119690128	80292896	65198368	75629432	96937336	68646944	86731184	98113824	82941528	60646652	116873224	79888296	53275852	109180512	83299704	92997784	111234512	85621672
2283	sphingomyelin (d18:2/23:1)*	Lipid	Sphingolipid Metabolism	57482	LC/MS Pos Late	100015791	2315	797.653						8590911	6617369	9781922	10156711	3788865	7236050	6543263	7562339	8196280	7170168	8223603	5635822	12607517	5215155	7572127	8240061	4735471	6010526	8805118	6921048	5380771	6029308	6293702	4391854	7596560	9163134	6574836	6019917	9694712	7468658	4741311	8223918	8342850	8067515	9733388	7954588
2254	sphingomyelin (d18:2/24:1, d18:1/24:2)*	Lipid	Sphingolipid Metabolism	52437	LC/MS Pos Late	100008957	2635	811.669						164009472	142295808	161393536	183358672	120138568	138338864	162012384	160471952	134768928	148733952	125667360	140276864	212643648	151423344	146136624	142503104	133892744	141687392	167876480	157894816	129675408	131565792	156316288	132539968	166965312	134367168	129794520	157436832	133377072	98102992	126576448	157497136	138273792	153833712	173350672	140112848
2286	sphingomyelin (d18:2/24:2)*	Lipid	Sphingolipid Metabolism	57479	LC/MS Pos Late	100015789	2215	809.653						7598204	8136885	7900554	10454390	6704759	8285294	7643297	8806200	6947550	8201175	7804885	6646088	12371107	7189431	7049324	8576349	6123643	7664905	9189508	11816548	6537932	7421090	6914165	6577373	15697678	10864360	6883035	13905867	7050574	8478938	6966653	9476251	10346951	7663079	11737525	9092763
2258	sphingosine	Lipid	Sphingolipid Metabolism	17747	LC/MS Pos Late	297	1393	300.29	123-78-4	5353955	4510275	C00319	HMDB00252	7178159	7148194	5159302	3132926	5816694	6272167	7283067	7746507	9327504	4303762	3449339	4090761	4675072	4217721	3868493	5318306	9775591	9597931	3349685	798757	461053	912168	817411	341143	691902	653079	511990	384299	287523	751537	204214	981000	1030541	1513213	507689	633788
2259	sphingosine 1-phosphate	Lipid	Sphingolipid Metabolism	34445	LC/MS Polar	100000626	1850	378.241	26993-30-6	5283560	4446673	C06124	HMDB00277	711462	618063	422717	586582	575150	640196	713219	623606	528533	655279	529966	872508	627086	726825	591236	665959	689933	522956	503161	1004117	587777	952476	719385	678002	1220219	913134	931629	798315	471173	681113	859275	823525	1088183	731033	714160	946005
3852	stachydrine	Xenobiotics	Food Component/Plant	34384	LC/MS Pos Early	100001296	1440	144.102	4136-37-2	115244	103115	C10172	HMDB04827	69299200	48609152	228703248	30710060	301467488	9527368	637926400	66182484	22178934	86658288	103935240	30026824	167328144	134527472	94809216	242583664	233345344	99611056	6356911	63942564	108134680	40138720	61771500	57909356	15573802	73154784	182600656	22500794	8897033	39877012	163416160	487246048	436681152	198179584	163959216	114128824
1114	stearate (18:0)	Lipid	Long Chain Fatty Acid	1358	LC/MS Neg	439	5872	283.264	57-11-4	5281	5091	C01530	HMDB00827	1299733632	1184756096	1807786240	1077107328	948242560	1933299072	923289920	840665152	982407616	1057444032	934797824	1394764928	1774109568	1182981888	958543360	1304799104	1246414336	1951330688	1714189184	1149189760	1340882944	984252608	1868455424	804946496	892198272	843782080	778455936	745219520	1082196096	1023149376	1699230976	544564736	735852992	1246748288	671167616	848941376
1144	stearidonate (18:4n3)	Lipid	Polyunsaturated Fatty Acid (n3 and n6)	33969	LC/MS Neg	100001229	5395	275.202	111174-40-4	5312508	4471933	C16300	HMDB06547	1804485	2028400	5661469	3096091	1499036	4428397	2077651	957543	2911480	1189868	1175220	3584349	4784512	5827937	1916059	1701838	1997284	8063710	4299072	558355	3836055	1231043	2298362	725737	1100210	367919	153048	731907	1145097	2014179	1318411	1582228	470772	896177	1118645	460071
2237	stearoyl sphingomyelin (d18:1/18:0)	Lipid	Sphingolipid Metabolism	19503	LC/MS Pos Late	1538	2400	731.606	85187-10-6;85187-10-6	6453725	4956085	C00550	HMDB01348	54686968	56740464	67387440	70020864	44157176	49261640	53647548	47614192	55105180	49043472	43762016	44406612	99041824	55701356	60508940	63914656	56753232	54157412	54079908	65706024	50652200	40708716	37959672	47136728	66164228	57942284	52468724	58466664	57287328	62068792	44721700	65999236	63811820	55033468	63175360	57440188
2186	stearoyl-arachidonoyl-glycerol (18:0/20:4) [1]*	Lipid	Diacylglycerol	57450	LC/MS Pos Late	100010949	3404	662.572						434513	307619	387084	281857	166887	301864	393578	299205	284411	293687	266112	201665	306538	218296	179608	189918	238732	239484	292382	231673	286975	161074	329049	251661	267032	293997	151058	51709	284789	254500	172291	261775	224364	249016	222272	292711
2187	stearoyl-arachidonoyl-glycerol (18:0/20:4) [2]*	Lipid	Diacylglycerol	57449	LC/MS Pos Late	100010950	3522	662.572						415858	209454	377099	246372		347778	337072	251113	406969		222884	290282	298510	263880	270046	197917	276722	304169		209935	273216	146175	234116	132992	201124	276315	142663	64487	181367	327948	143791	285252	247931	226103	168776	256235
1349	stearoylcarnitine (C18)	Lipid	Fatty Acid Metabolism(Acyl Carnitine)	34409	LC/MS Pos Late	100001391	1485	428.373	18822-91-8	6426855	21233653		HMDB00848	4062938	2986644	2449707	1432401	1834420	2768927	2955946	2294065	3491070	3142243	2356459	1716223	3371485	1211179	1319822	2590516	2414242	2768689	1348267	2147467	2001066	1749950	3833977	1909704	1723722	1857988	2231457	1025622	1893956	2530252	2072302	1282581	2500943	2589642	971375	1906983
2668	stearoylcholine*	Lipid	Fatty Acid Metabolism (Acyl Choline)	57464	LC/MS Pos Late	100015759	1520	370.368						2345363	947745	623559	604360	1844897		310165		419244	855945	688403	760950	1951026	456008	477579	1065483	195652	384399	1685476	1272112	467212	662934	845473	1711833	418001	1334728		572251	544526	673182	740706	1861691	1169981		563084	1573387
1243	suberate (octanedioate)	Lipid	Fatty Acid, Dicarboxylate	15730	LC/MS Polar	100000016	2577.6	173.082	505-48-6	10457	10025	C08278	HMDB00893	204651	175313	167675	456815	319343	256611	185455	382662	647312	335824	319633	477401	1586364	188609	296921	149287	245997	243286	425098		273750	153281	546340	96730	120101	138595	363413	140999	124235	83512	141214	122444	193998	278224	152656	1041826
1355	suberoylcarnitine (C8-DC)	Lipid	Fatty Acid Metabolism(Acyl Carnitine)	52990	LC/MS Pos Early	100006627	2964	318.191								64255	108227		49853		60603	112219			43618	482487					147702	62199		243726		617122										97242	287780
1077	succinate	Energy	TCA Cycle	1437	LC/MS Polar	252	3149	117.019	110-15-6	1110	1078	C00042	HMDB00254	66650040	59575692	113963776	110423848	46686972	95600544	96269400	78204416	147742400	61191380	115831696	81959192	80725520	95157040	94932752	67791312	98175504	134904224	135709680	44918020	33500026	31015308	35062696	23525154	52670392	52628372	29205196	22004774	26814604	53687652	25775956	46878396	44041456	44920564	25935562	27272882
4433	succinimide	Xenobiotics	Chemical	41888	LC/MS Polar	100003696	2155	116.035	123-56-8	11439	10955	C07273		430340	440244	433436	618735	634110	477418	650440	471423	643676	451199	602196	423723	814644	838034	464628	488597	458857	869061	433949	1241846	351405	574609	808263	467810	478295	474324	498197	628995	350205	284116	1111114	553825	1154216	903001	374649	499781
1076	succinylcarnitine (C4-DC)	Energy	TCA Cycle	37058	LC/MS Pos Early	100001948	2291	262.129	256928-74-2				HMDB61717	417463	289015	491421	585806	429851	564641	405971	630474	790037	303415	412485	492023	97318	348571	386891	229671	378466	717623	542967	267961	441917	386373	341617	171833	211979	212971	326432	201857	262997	331704	130621	280335	596976	327951	176746	188175
972	sucrose	Carbohydrate	Disaccharides and Oligosaccharides	1519	LC/MS Neg	935	865	341.109	57-50-1	5988	5768	C00089	HMDB00258	6378630	714369	1726167	808936	2667344	6732123	2726437	3224583	14044990	589407	3502764	273528		140211	2581366	339702	612582	797785	2646072	273810	619755	857646	1554529	68894	40483	105743	1035748	154629		148937	449794	204677	3260018	2839679	147653	142892
4329	sulfate*	Xenobiotics	Chemical	46960	LC/MS Neg	100002528	616	96.9601	14808-79-8	1118	1086	C00059	HMDB01448	63914324	46698828	74663912	74201760	46376832	75568984	81999776	96838720	86893184	52381836	87456472	88906232	54227080	44861124	75125584	55322944	54437432	75332496	75259328	33547970	80984960	89846448	71513744	53791880	44756544	51662284	73828536	49444652	57933420	56104976	52402460	44946940	74694096	76570720	52660732	52545168
4434	TAPS	Xenobiotics	Chemical	20686	LC/MS Neg	100000829	726	242.07	29915-38-6	121591;6993217	108495
3857	tartarate	Xenobiotics	Food Component/Plant	15336	LC/MS Neg	100000295	615.3	149.009	87-69-4;6106-24-7	444305	852	C00898	HMDB00956	11668277	246422	3535888	13299035	187138	1994113	554132	1203155	22310836	95495	1252995	13175656	286289	112145	3512619	338791	446549	481996	5338797	253845	648714	7188723	1886063	439296	282359	215340	246087	262958	168570	182071	97716	1245365	1445318	17824380	4071817	265053
3965	tartronate (hydroxymalonate)	Xenobiotics	Bacterial/Fungal	20693	LC/MS Neg	100000840	610	118.999	80-69-3	45	44	C02287	HMDB35227	8873903	8202229	8954712	9117620	7846099	7064962	17922454	12253926	8425758	6493742	6404477	4528928	8461288	6433661	9961707	7189503	12665941	7505037	8439019	12862671	9796530	14165226	15269961	11178518	11907989	8352994	10239910	6742493	8608007	4964798	13043712	10828618	16859012	14957766	12383737	10005867
356	taurine	Amino Acid	Methionine, Cysteine, SAM and Taurine Metabolism	2125	LC/MS Neg	512	690	124.007	107-35-7	1123	1091	C00245	HMDB00251	16103005	9694414	13496876	12011989	10634792	14311776	12487391	10525006	10470676	11994157	10074853	14732709	15449844	11420303	10595781	12640011	11355087	20372272	25364766	13205300	10930984	17333542	12470850	9578808	13983042	11965077	12723640	8643296	5119798	11512593	10177914	13639386	18495866	18193676	10442224	11321849
2542	tauro-beta-muricholate	Lipid	Primary Bile Acid Metabolism	33983	LC/MS Neg	100001250	4774	514.284	25696-60-0	168408	147312		HMDB00932		80157	75656					60851	258056	54748	152161	139286	170794		71399	91719		50737	37229		76082	54358	128631			68191		176290			27668	67937		105631	284792	164262
2538	taurochenodeoxycholate	Lipid	Primary Bile Acid Metabolism	18494	LC/MS Neg	1629	5250	498.289	6009-98-9	387316	343282	C05465	HMDB00951	1479197	4905135	1596018	2319572	236605	3256010	1507790	5899350	2909129	1449698	220179	2865160	3282970	175268	3955918	1214554	475926	1532726	1133493	287990	1088603	1855882	5736704	2419469	293756	2086466	9942854	1528588	692199	1336910	1963064	4673789	2446720	4284370	4459490	3859152
2535	taurocholate	Lipid	Primary Bile Acid Metabolism	18497	LC/MS Neg	1648	5150	514.284	145-42-6	6675		C05122	HMDB00036	318284	1546503	453529	1059660	32330	699571	269841	1661811	1025577	297342	182229	909237	559023		993277	373383	412872	346195	348526	26845	195602	540943	2209092	1332622		529710	1363646	348526	151126	147249	310049	1404714	652434	725562	1077026	884873
2582	taurocholenate sulfate	Lipid	Secondary Bile Acid Metabolism	32807	LC/MS Neg	100001990	4750	279.614						855082	861958	2051702	1204035	339278	3358385	1244161	2558290	2001524	2059506	151690	896471	1649175	573902	1138116	348046	596692	2888744	179972	664595	764354	941165	1684984	358439	841138	292900	4080568	1196640	276455	351097	1156908	1201089	3645501	5982708	1328536	1337034
2553	taurodeoxycholate	Lipid	Secondary Bile Acid Metabolism	12261	LC/MS Neg	1668	5257.4	498.289	207737-97-1	2733768	2015539	C05463	HMDB00896	551849	3401117	623761		255504		442342	2451484	1084008	511948	597700	3267982	1762783	174997	2251568	413152	319284	904201	601134	156957	936314	1739198	3171604	1542489		2530181	1994725	1269524	614200		759582	1757066	674336	1232647	1346690	2575693
2560	taurolithocholate 3-sulfate	Lipid	Secondary Bile Acid Metabolism	36850	LC/MS Neg	100001658	5026.7	280.622	64936-83-0	440071	389078	C03642	HMDB02580	201018	940665	1032572	303863	110146	991404	1283994	2209089	467056	2030503	329037	1014024	3412798	1262188	563075	1549201	756481	1187485	449574	770048	805258	1643234	2030710	659164	463742	727121	1379628	1603682	181763		700047	1670170	464528	3611529	2473987	2057872
2565	tauroursodeoxycholate	Lipid	Secondary Bile Acid Metabolism	39378	LC/MS Neg	100002912	5025	498.289	14605-22-2	9848818	24539842		HMDB00874		319989	77798						99008				97576										107240	54075			209449		56828		35723	169413	62186	82745	226017	75897
2495	testosterone sulfate	Lipid	Steroid	35668	LC/MS Neg	100001548	4600	367.158	651-45-6	119207	19979647	C00535	HMDB02833		28303			211530						55894		81729		82950						27472	60815	103990		47490	36370	193130	53558			93291	14839		63462	25537	25602
1251	tetradecanedioate	Lipid	Fatty Acid, Dicarboxylate	35669	LC/MS Neg	100001613	4000	257.176	821-38-5	13185	12630		HMDB00872	468249	582448	1130682	958590	499528	2608847	212229	1151341	911391	505293	409892	1534508	4971838	442410	714777	343357	289721	4165145	1268836	328835	1275534	475790	3241166	273233	247067	304582	439255	296874	623956	327737	1619626	292303	463933	2042075	244370	775579
3522	theobromine	Xenobiotics	Xanthine Metabolism	18392	LC/MS Pos Early	100000445	1600	181.072	83-67-0	5429	5236	C07480	HMDB02825	2274862	9116794	22173832	7962928	2901825	8693979	23239088	3131378	12035749	14331808	11428837	1374916	6305416	6630102		6355617	1019601	10308935	9225889	5809336	9210763	6177470	17321174	7759675	1520419	2340035	4131311	1232055	2648678	3895881	5020696	630464	17987156	9731758	1608060	6167698
3523	theophylline	Xenobiotics	Xanthine Metabolism	18394	LC/MS Neg	100000437	2356.9	179.057	58-55-9	2153	2068	C07130	HMDB01889	4216811	3785462	6083139	10565661	2842861	2704153	6473260	1340396	53900756	2013131	6147307	840801	5160758	4663763	555595	6032971	261337	3009240	8024844	2800967	4485765	4096579	7951465	1429310	328215	850249	4962604	532465	2775142	1472126	2643059		5632278	9451436	795532	3075054
4467	thioproline	Xenobiotics	Chemical	53231	LC/MS Pos Early	100009232	1250	134.027	34592-47-4	93176;6973609	84120			1107642	1331023	2566669	4556768	2632818	1719380	3816678	8903312	2753569	657023	1057776	1698227	586745	3451193	730957	1124877	2733617	1802984	3026969	1994558	946151	2230384	1066118	1795113	1505151	1297104	1932489	4881485	1313748	1404289	2255295	1131988	3406852	3296082	732425	1061196
3381	threonate	Cofactors and Vitamins	Ascorbate and Aldarate Metabolism	27738	LC/MS Polar	100001022	2384	135.03	70753-61-6	151152	133224	C01620	HMDB00943	151944176	172950560	177744640	187517360	118103368	236008816	490825376	267461184	249332720	196058640	194028096	453389504	267389424	158407552	239118192	186945136	285546528	186458112	245286384	158004560	244156224	162511056	207171824	107158632	147988448	129272080	222046784	92798872	88463800	158199760	158666160	257987792	218857936	217732896	128362424	167834512
15	threonine	Amino Acid	Glycine, Serine and Threonine Metabolism	1284	LC/MS Pos Early	564	1514	120.066	72-19-5	6288	6051	C00188	HMDB00167	176982784	274562272	258369024	296130656	249186032	288104608	276340800	304841504	256956720	368411104	150686576	365263488	215077488	257405856	340824320	275329120	268442016	294217888	311376064	232865152	131919272	150229440	127495584	308297792	210078832	193847232	208283600	217629552	186438384	206877776	176794080	211304480	171788976	192480064	235891136	195682368
759	threonylphenylalanine	Peptide	Dipeptide	31530	LC/MS Neg	100001125	2322	265.119	16875-27-7	4099799;4099798	3313819			25650		45114			31270				33492		90178	104380						37275	207360	686473	157839	498917	293479	320821	241302	1366743	255790	1532238	194981	502790	965305	257068	119394	1198380	236272
3860	thymol sulfate	Xenobiotics	Food Component/Plant	36095	LC/MS Neg	100001757	4410	229.054	89-83-8		10709958	C09908	HMDB01878	1202954	454939	554017	842622	241322	721659	2248064	62684	2024458	565903	473211	1511578	114126	653871	358150	708675	1056852	1238611	997779	710276	1648920	1712947	4637637	2759673	2261873	1124401	6562153	2549018	447335	1107710	2151075	2004414	9389763	20349324	627973	699032
193	thyroxine	Amino Acid	Phenylalanine and Tyrosine Metabolism	2761	LC/MS Neg	1094	4808	775.679	51-48-9	5819	5614	C01829	HMDB01918	581340	485984	407629	479590	310825	411717	608975	335523	325809	380471	424206	429389	620863	352099	667148	453465	373829	370445	389308	472672	286127	447316	521760	824614	406505	402883	670861	587345	365869	449065	397327	523736	602095	449884	650214	412962
304	tiglylcarnitine (C5:1-DC)	Amino Acid	Leucine, Isoleucine and Valine Metabolism	35428	LC/MS Pos Early	100001597	2962	244.154	64191-86-2	22833596	17216200		HMDB02366	418899	341588	848535	465045	419878	683023	1360949	649413	1043323	447469	653370	505170	371627	265219	384497	415147	556864	649433	436320	164948	291100	518273	410517	206437	251198	174212	691922	169439	281460	424903	363702	456803	954547	631639	581074	307270
387	trans-4-hydroxyproline	Amino Acid	Urea cycle; Arginine and Proline Metabolism	32306	LC/MS Pos Early	1001	1064	132.066	51-35-4	5810	5605	C01157	HMDB00725	41359148	32148670	31342264	35925320	26004026	45088892	39578040	47628092	26948884	53479520	27207652	35944328	39119200	39722652	46721492	59112932	55296668	48187316	36819188	41642588	22625136	32835060	19300286	71110376	64656356	67402336	34865448	53389588	30360184	53516804	43643520	38009548	49442344	39554704	50749396	63592100
70	trans-urocanate	Amino Acid	Histidine Metabolism	607	LC/MS Pos Early	537	2285	139.05	104-98-3	736715	643824	C00785	HMDB00301	1589410	1355503	2608215	1741103	1338707	3190912	4624736	2548185	3122741	3338292	6961405	9654329	2206486	1819030	943690	2774053	1915697	3051297	2836992	1215394	1247977	705865	1026789	305676	992836	682099	990448	626298	466915	943093	1000844	658092	1575048	701636	1121370	509213
2239	tricosanoyl sphingomyelin (d18:1/23:0)*	Lipid	Sphingolipid Metabolism	52436	LC/MS Pos Late	100008955	3200	801.684						119985112	110359688	128205248	122089928	69172248	98921440	72945688	89120832	121899504	113621512	127079816	89340072	152407920	77136128	87888920	86559176	68805392	91137776	109879112	90334704	80149032	84423120	95403088	82334936	90068616	94800992	85541104	72700720	132328144	105203584	56152756	119748088	94120736	99600656	140089344	84342240
3359	trigonelline (N'-methylnicotinate)	Cofactors and Vitamins	Nicotinate and Nicotinamide Metabolism	32401	LC/MS Pos Early	100001092	1388	138.055	535-83-1	5570	5369	C01004	HMDB00875	8189418	8367359	25307718	32093476	34158436	6622286	22781524	6067909	4418308	9420543	30027936	5640947	11597103	15489896	8409727	12959141	2268808	8398740	38383544	7571271	31394970	25740812	19137148	8132980	1610060	7350941	31417200	2813077	10323320	7070198	14572374	4749850	10405897	39816512	7209274	21983474
1596	trimethylamine N-oxide	Lipid	Phospholipid Metabolism	40406	LC/MS Pos Early	100003397	2100	76.0757	1184-78-7	1145	1113	C01104	HMDB00925	27841602	2866665	4999773	3703569	6832642	4692955	5291321	2444336	14348258	17533078	10663312	6042369	7055307	5524113	13341137	21958736	7629057	3810643	23545686	1870471	2553005	5447618	3471736	12168629	11077320	12178282	5386698	2742017	2694303	3218503	4740171	9263640	4596724	13149416	29229292	5424700
216	tryptophan	Amino Acid	Tryptophan Metabolism	54	LC/MS Pos Early	565	2986	205.097	73-22-3	6305	6066	C00078	HMDB00929	249702576	427404416	293575232	291437024	227871408	309410080	462079584	416012544	345852160	390756608	282164800	355254944	211758448	299570272	313416064	314285952	336814592	404090560	299930528	345644256	336628800	343491296	325996480	352443296	299903360	324714144	422054880	271621568	385341280	324216128	312541984	240063424	415596800	287611168	394621792	261136320
256	tryptophan betaine	Amino Acid	Tryptophan Metabolism	37097	LC/MS Pos Early	100001743	2673	247.144	20671-76-5	442106	390633	C09213	HMDB61115	2144596	2286420	2944837	2437572	495646	2250318	398295	596179	3776107	337472	6320759	9420682	1875105	1580623	1839128	2055124	759973	2593461	1898137		3938445	11759221	1954266	23904824	4530276	974833	758338		7114176	2989042	684596	245221	4868010	51780	2037178	913491
200	tyramine O-sulfate	Amino Acid	Phenylalanine and Tyrosine Metabolism	48408	LC/MS Neg	100006092	1565	216.034	30223-92-8	153005	134849		HMDB06409	82666		83712	224795	146668	29263	140998	461127	127337	167484	371590	177960	101087		620264	212226	238122	72140	178943	16558	99094	132841	80614	19387	52551	65614	10738106	202039	70086	81608	139436	62010	158764	178130	77761	220392
122	tyrosine	Amino Acid	Phenylalanine and Tyrosine Metabolism	1299	LC/MS Pos Early	815	2430	182.081	60-18-4	6057	5833	C00082	HMDB00158	131959680	182795104	169697152	181838288	113422176	160930112	178854848	200574208	149208000	174401104	139160176	193561440	110485712	128548264	201456176	144533136	158507216	209561952	154740832	143993664	148057872	146664896	134208288	111376632	159190496	177010400	143731488	125781664	219554736	161162192	127792728	122371832	152643312	126211688	125397792	119185968
3903	umbelliferone sulfate	Xenobiotics	Food Component/Plant	48674	LC/MS Neg	100006282	2442.8	240.981	69526-88-1	129659	114800			351445	47828	393815	53614	19377	53943	479394	96425	464112	552963	179955	146561	155221	3844771	52784	1345601	250602	242149	138276	27317	55823	99167	427520	52281	86621		250407	58294			90229	143625	180420	405282	52791	61646
3286	uracil	Nucleotide	Pyrimidine Metabolism, Uracil containing	605	LC/MS Polar	825	1089.7	111.02	66-22-8	1174	1141	C00106	HMDB00300	387440	433215	2004618	1672870	819292	1065571	1002992	1563548	1829479	527436	478791	1373016	332918	1194454	877442	447805	1518687	695877	1312142	309531	336633	196108	314025	208820	384732	396761	179975	291815	192029	440719	152696	285763	210824	190325	350845	203364
3206	urate	Nucleotide	Purine Metabolism, (Hypo)Xanthine/Inosine containing	1604	LC/MS Neg	1134	757.1	167.021	69-93-2;120K5305	1175		C00366	HMDB00289	173757376	175991072	121683936	140969728	140039968	187252592	198527808	176282112	174047264	126260744	185826816	206296896	231101600	125081392	116126840	161436768	169605424	205911840	80183280	155527360	191710304	234986000	215968288	160837584	156058480	209872688	211448384	184088784	196684000	216240944	183082032	221929184	259628528	213639392	125445776	191461264
367	urea	Amino Acid	Urea cycle; Arginine and Proline Metabolism	1670	LC/MS Pos Early	533	700	121.072	57-13-6	1176	1143	C00086	HMDB00294	236730992	129676664	231150224	254463728	171669648	249367568	269133792	221865760	226994048	197539488	321247328	250234416	173411760	119625872	199889552	218648256	177893760	186666592	268221376	70711712	268057584	254538016	202398208	121329960	135882096	160012544	207695424	150740112	205038352	203101440	124958208	148472896	191601552	229412704	155792512	166317472
3285	uridine	Nucleotide	Pyrimidine Metabolism, Uracil containing	606	LC/MS Neg	535	1457.6	243.062	58-96-8	6029	5807	C00299	HMDB00296	14065430	21432916	17304212	15783983	15118764	16457666	18672414	17412922	22486504	20124552	16392745	19273722	16866648	18554186	17805304	14532960	22648286	19841316	15249413	21914800	16829162	13844466	18291324	16450672	15887586	19412208	14272427	11247998	14796268	18953514	9873504	23243432	17769850	11587422	14555141	11149728
2562	ursodeoxycholate	Lipid	Secondary Bile Acid Metabolism	1605	LC/MS Neg	1135	5055	391.285	128-13-2	31401	29131	C07880	HMDB00946	860372	1355458	643964	277663	780083	271370	144824	455422	940205		1370164	2817004	395197	712459	130655	491011	166924	1021067	2064623	388640	1419458	520131	948518	908317	91122	565599	244939	263932	3034312	391078	840033	302274	1990635	283923	1540523	42681
1094	valerate	Lipid	Short Chain Fatty Acid	33443	LC/MS Neg	1136	1718	101.061	109-52-4	7991	7701	C00803	HMDB00892	1616241	721385	1101368	1034601	1132475	1243844	1092097	1188292	1491800	1663005	961605	1195942	1706404	1377430	1023464	1238540	1271976	949134	1184169	499244	427836	306847	380377	641570	408165	504394	298904	306145	308447	395410	299856	494767	397475	431035	462070	167750
316	valine	Amino Acid	Leucine, Isoleucine and Valine Metabolism	1649	LC/MS Pos Early	566	2479	118.086	72-18-4	6287	6050	C00183	HMDB00883	794560768	902365056	721182720	761690112	818053824	764999040	915031360	873257728	830477952	1032709888	546390720	821675584	822622208	867167232	660244160	1022161280	802612096	884055680	830342848	634379072	469619872	553622976	401900128	674457664	713964032	783378560	864309120	732438912	852055104	952073792	612924544	1145234048	591482560	916745152	685751168	788184448
800	valylglutamine	Peptide	Dipeptide	42079	LC/MS Neg	100003640	1484	244.13	42854-54-6	5253209	4419671			65882		60464							70149			146698							398628	82975	53610	194723	148327	183955			245196	1109191						512981	103590
804	valylleucine	Peptide	Dipeptide	39994	LC/MS Pos Early	100003210	3138	231.17	22906-55-4	352039	312586		HMDB29131	71649	29833	102970	106013	57548	95876	78771	48666		107345	93733	134389	163920	89384	29502	50158	74510	96301	177592	45273	195950	44713	93622	70605	96959	33036	138038	68051	375712	39153	96883	182664	38616	48377	663236	63872
153	vanillactate	Amino Acid	Phenylalanine and Tyrosine Metabolism	54910	LC/MS Neg	100006129	1625	211.061	2475-56-1	160637	141152		HMDB00913	107252	89575	107710	112378	94356	132096	94026	145648	158048	96920	165222	145451	122408	55084	167489	78461	82435	117260	96929	59777	88514	135595	134859	67951	87089	92494	122037		50592	66330	47084	66461	104357	180310	54105	63895
202	vanillic alcohol sulfate	Amino Acid	Phenylalanine and Tyrosine Metabolism	48733	LC/MS Neg	100006125	1808	233.013	754920-02-0					502735	547082	146907	28448			34083	743050	1326991	229973	419248	247062	38601	136387	484091	48826	6094486	525202	883623		446157	1010793	75842	6253	11040		6305365	31826		99496	50299		31877	54403	22939
154	vanillylmandelate (VMA)	Amino Acid	Phenylalanine and Tyrosine Metabolism	1567	LC/MS Neg	1111	941	197.046	55-10-7	1245	1207	C05584	HMDB00291	558749	230765	437605	578075	282855	721573	444008	1028826	1507146	219669	652325	653443	432936	247022	569226	174651	373085	825965	313107	203367	378529	552936	1038264	211470	160165	186404	454623	181463	206128	187431	222899	329489	622990	777376	151665	119170
3198	xanthine	Nucleotide	Purine Metabolism, (Hypo)Xanthine/Inosine containing	3147	LC/MS Polar	1004	2023	151.026	69-89-6	1188	1151	C00385	HMDB00292	26343498	35748172	36103636	30995668	24983600	30238340	37744988	31955896	50674436	30887694	27599560	43386580	27700982	30303170	27883354	25968000	35584980	34098024	28867014	31047890	20524776	26565778	19087570	27171484	30673284	23712318	16740480	16078399	27168702	30013140	19774868	30005832	32892594	23582210	17972484	21645888
243	xanthurenate	Amino Acid	Tryptophan Metabolism	15679	LC/MS Pos Early	100000015	2236	206.045	59-007	5699	5497	C02470	HMDB00881	69728	103710	273050	159082	96219	347372	433414	346124	751621	172582	266766	242877	44592	61885	477441	159908	177328	307500	169627	72576	413624	318622	283708	77710	89030	230651	321594	124734	210830	213459	107880	231023	243627	315661	230599	166316
1379	ximenoylcarnitine (C26:1)*	Lipid	Fatty Acid Metabolism(Acyl Carnitine)	57517	LC/MS Pos Late	100015836	1607	538.483						715573	882274	673746	387307	460869	462308	816502	586354	579999	812640	538407	443881	913604	484299	510206	458006	477343	536050	427789	653813	430592	290916	383964	548180	312742	246507	378597	582151	553605	338591	230385	390324	522953	900678	465218	452679
921	xylose	Carbohydrate	Pentose Metabolism	15581	LC/MS Polar	826	1727	195.051	609-06-3	135191	85957	C00181	HMDB00098			265839	437752	353286		405969	402456	1082650		255511	201308	197712				385374	594198	314854	304462	276560	289791	174380	295914	411280	539335		202765		232363	269083	179331	216565		418601
[truncated: 155 more columns]

## Sheet: Table S1
Table S1. Comparison of previously published metabolite changes in plasma at 60 minutes after completion of exercise [1] and their corresponding PC2 loading values obtained in this study.
Metabolites	Changes in concentration 1 hour post exercise as reported in [1]	PC2 loading values from this study
Malate	69	0.07
citric/Isocitrate	44	0.052
Aconitic acid	25	0.06
Fumarate	76	0.07
Lactate	81	0.05
Pyruvate	47	0.06
Succinate	20	0.06
Methionine	10	0.04
Alanine	21	0.058
Cystathione	-38	0.03
Glutamine	12	0.02
Ornithine	-19	0.036
Hipurate	-12	0.01
Allantoin	-33	0.01
Uridine	36	0.04
Uric acid	8	0.03
Nicocianidine	53	0.021
Pantothenate	18	0.06

## Sheet: Table S2
Table S2. Metabolites differentiating between moderate and high endurance athletes (p≤0.05).
Metabolite	Sub-pathway	Fold Change	Nominal	FDR	Bonferroni
			p value	p value	p value
1-stearoyl-GPC (18:0)	Lysolipid	-0.155954	2.21e-08	1.15e-05	1.72e-05
vanillylmandelate (VMA)	Phenylalanine and Tyrosine Metabolism	0.415133	2.95e-08	1.15e-05	2.29e-05
21-hydroxypregnenolone disulfate	Steroid	0.365863	1.38e-07	3.27e-05	0.000107398
palmitoyl-linoleoyl-glycerol (16:0/18:2) [2]*	Diacylglycerol	-0.467637	1.68e-07	3.27e-05	0.000130998
tartronate (hydroxymalonate)	Bacterial/Fungal	0.290077	8.45e-07	0.000131423	0.000657114
palmitoyl-linoleoyl-glycerol (16:0/18:2) [1]*	Diacylglycerol	-0.42202	1.16e-06	0.000150293	0.00090176
1-palmitoleoyl-GPC (16:1)*	Lysolipid	-0.226423	1.51e-06	0.000167466	0.00117227
cortisone	Steroid	0.395892	1.92e-06	0.00018625	0.00149
citrate	TCA Cycle	0.200056	2.29e-06	0.000198253	0.00178427
succinimide	Chemical	0.279317	3.39e-06	0.000246177	0.00263634
stearoylcarnitine (C18)	Fatty Acid Metabolism(Acyl Carnitine)	-0.283945	3.8e-06	0.000246177	0.00295369
trans-4-hydroxyproline	Urea cycle; Arginine and Proline Metabolism	-0.277826	3.8e-06	0.000246177	0.00295413
4-guanidinobutanoate	Guanidino and Acetamido Metabolism	-0.449687	4.88e-06	0.000292037	0.00379648
dihomo-linoleoylcarnitine (C20:2)*	Fatty Acid Metabolism(Acyl Carnitine)	-0.331663	6.46e-06	0.000339029	0.00502839
1-(1-enyl-palmitoyl)-2-oleoyl-GPC (P-16:0/18:1)*	Plasmalogen	0.145176	6.66e-06	0.000339029	0.00517869
1-palmitoyl-GPC (16:0)	Lysolipid	-0.115954	6.98e-06	0.000339029	0.00542908
linoleoyl-linoleoyl-glycerol (18:2/18:2) [1]*	Diacylglycerol	-0.543007	7.49e-06	0.000339029	0.00582737
gamma-glutamylglutamate	Gamma-glutamyl Amino Acid	-0.420687	8.02e-06	0.000339029	0.00624221
pregnanediol-3-glucuronide	Steroid	0.44061	8.28e-06	0.000339029	0.00644156
palmitoyl-arachidonoyl-glycerol (16:0/20:4) [2]*	Diacylglycerol	-0.472465	1.08e-05	0.000418323	0.00836646
1-palmitoyl-2-stearoyl-GPC (16:0/18:0)	Phospholipid Metabolism	-0.164802	1.2e-05	0.000445635	0.00935834
cortisol	Steroid	0.471022	1.28e-05	0.000453062	0.00996737
linoleoyl-linolenoyl-glycerol (18:2/18:3) [2]*	Diacylglycerol	-0.536347	1.55e-05	0.000523055	0.0120303
homoarginine	Urea cycle; Arginine and Proline Metabolism	-0.228163	1.71e-05	0.00055471	0.013313
palmitoleoyl-linoleoyl-glycerol (16:1/18:2) [1]*	Diacylglycerol	-0.429886	2e-05	0.000622174	0.0155544
lactosyl-N-palmitoyl-sphingosine (d18:1/16:0)	Sphingolipid Metabolism	0.131658	2.3e-05	0.000662304	0.0179175
3-hydroxydecanoate	Fatty Acid, Monohydroxy	0.346756	2.37e-05	0.000662304	0.0184119
pregnenolone sulfate	Steroid	0.332031	2.38e-05	0.000662304	0.0185445
pregn steroid monosulfate*	Steroid	0.292548	3.1e-05	0.000830675	0.0240896
leukotriene B4	Eicosanoid	-0.840627	3.48e-05	0.000889044	0.0270857
vanillactate	Phenylalanine and Tyrosine Metabolism	0.214757	3.62e-05	0.000889044	0.0281248
12-HETE	Eicosanoid	-0.633019	3.66e-05	0.000889044	0.0284494
acetylcarnitine (C2)	Fatty Acid Metabolism(Acyl Carnitine)	0.337317	4.26e-05	0.00100324	0.033107
N1-methyladenosine	Purine Metabolism, Adenine containing	0.121048	4.74e-05	0.00108443	0.0368708
isovalerate	Leucine, Isoleucine and Valine Metabolism	-0.521288	5.06e-05	0.00112454	0.0393589
5-hydroxylysine	Lysine Metabolism	-0.395754	5.22e-05	0.00112794	0.040606
1,3,7-trimethylurate	Xanthine Metabolism	0.671617	5.89e-05	0.00123861	0.0458285
fructose	Fructose, Mannose and Galactose Metabolism	0.391699	6.9e-05	0.00141257	0.0536776
N-(2-furoyl)glycine	Food Component/Plant	0.813186	7.77e-05	0.00154944	0.0604281
indolepropionate	Tryptophan Metabolism	0.493561	8.24e-05	0.00160306	0.0641225
lactosyl-N-nervonoyl-sphingosine (d18:1/24:1)*	Sphingolipid Metabolism	0.17154	8.85e-05	0.00168003	0.0688812
sphingosine 1-phosphate	Sphingolipid Metabolism	-0.157581	0.0001031	0.0019098	0.0802117
gamma-glutamylphenylalanine	Gamma-glutamyl Amino Acid	-0.175018	0.000111694	0.00202088	0.086898
maleate	Fatty Acid, Dicarboxylate	0.258596	0.000119796	0.00211821	0.0932011
oleoyl-linoleoyl-glycerol (18:1/18:2) [2]	Diacylglycerol	-0.299887	0.000127909	0.00221141	0.0995134
homovanillate (HVA)	Phenylalanine and Tyrosine Metabolism	0.402238	0.000140878	0.00238268	0.109603
2-palmitoyl-GPC (16:0)*	Lysolipid	-0.133333	0.000162446	0.00264457	0.126383
1-methylxanthine	Xanthine Metabolism	0.645338	0.000163161	0.00264457	0.126939
1-methylhistidine	Histidine Metabolism	-0.171454	0.000194201	0.003005	0.151089
12-HHTrE	Eicosanoid	-0.75757	0.000196301	0.003005	0.152722
palmitoyl-arachidonoyl-glycerol (16:0/20:4) [1]*	Diacylglycerol	-0.501069	0.000196986	0.003005	0.153255
etiocholanolone glucuronide	Steroid	0.303635	0.000203205	0.00304026	0.158094
1-palmitoleoylglycerol (16:1)*	Monoacylglycerol	-0.336696	0.000219436	0.00322116	0.170721
O-sulfo-L-tyrosine	Chemical	0.162057	0.000245009	0.00352994	0.190617
lysine	Lysine Metabolism	-0.13641	0.000254853	0.00357064	0.198276
arachidonoylcarnitine (C20:4)	Fatty Acid Metabolism(Acyl Carnitine)	-0.364424	0.000257013	0.00357064	0.199956
gamma-glutamyl-epsilon-lysine	Gamma-glutamyl Amino Acid	-0.375015	0.000266757	0.00357772	0.207537
1-myristoylglycerol (14:0)	Monoacylglycerol	-0.389812	0.000270145	0.00357772	0.210173
beta-alanine	Pyrimidine Metabolism, Uracil containing	-0.256836	0.000271986	0.00357772	0.211605
oleoyl ethanolamide	Endocannabinoid	0.206269	0.000275917	0.00357772	0.214663
3-sulfo-L-alanine	Alanine and Aspartate Metabolism	-0.473906	0.000286813	0.00365804	0.22314
2-hydroxypalmitate	Fatty Acid, Monohydroxy	0.118878	0.000291723	0.00366065	0.22696
acisoga	Polyamine Metabolism	0.308434	0.000306362	0.00378333	0.23835
glycosyl ceramide (d18:2/24:1, d18:1/24:2)*	Ceramides	0.152761	0.000339122	0.00412245	0.263837
methylmalonate (MMA)	Fatty Acid Metabolism (also BCAA Metabolism)	0.272665	0.000352852	0.00418609	0.274519
linoleoylcarnitine (C18:2)*	Fatty Acid Metabolism(Acyl Carnitine)	-0.295507	0.000355118	0.00418609	0.276282
oleoyl-linoleoyl-glycerol (18:1/18:2) [1]	Diacylglycerol	-0.266729	0.00036187	0.00420201	0.281535
3beta-hydroxy-5-cholestenoate	Sterol	0.197872	0.000393092	0.00444085	0.305826
stearoyl-arachidonoyl-glycerol (18:0/20:4) [2]*	Diacylglycerol	-0.283677	0.000398665	0.00444085	0.310161
gamma-glutamyl-alpha-lysine	Gamma-glutamyl Amino Acid	-0.305403	0.000399562	0.00444085	0.310859
3-hydroxysebacate	Fatty Acid, Monohydroxy	0.403977	0.000408348	0.00447458	0.317695
1-linolenoylglycerol (18:3)	Monoacylglycerol	-0.304192	0.000416293	0.00449828	0.323876
2-stearoyl-GPE (18:0)*	Lysolipid	-0.220724	0.000495204	0.00527766	0.385269
sphingomyelin (d18:1/20:1, d18:2/20:0)*	Sphingolipid Metabolism	0.101952	0.000513997	0.00540391	0.399889
cysteine sulfinic acid	Methionine, Cysteine, SAM and Taurine Metabolism	-0.334768	0.000623543	0.00646822	0.485117
hydroquinone sulfate	Drug	0.410021	0.000659288	0.00669797	0.512926
ethyl glucuronide	Chemical	-2.42842	0.00066291	0.00669797	0.515744
4-HDoHE	Fatty Acid, Monohydroxy	-0.502367	0.000704191	0.00702385	0.547861
catechol sulfate	Benzoate Metabolism	0.412173	0.000750061	0.00737869	0.583547
3-hydroxylaurate	Fatty Acid, Monohydroxy	0.357079	0.000758734	0.00737869	0.590295
glycerophosphoethanolamine	Phospholipid Metabolism	-0.140608	0.00079279	0.0076147	0.616791
4-hydroxychlorothalonil	Chemical	-0.318322	0.000837643	0.00794739	0.651686
heme	Hemoglobin and Porphyrin Metabolism	1.15089	0.000899825	0.0084345	0.700064
quinate	Food Component/Plant	0.838734	0.000984581	0.0091191	0.766004
2-aminoadipate	Lysine Metabolism	-0.275257	0.00101994	0.00933547	0.793515
1-stearoyl-GPE (18:0)	Lysolipid	-0.152957	0.00110665	0.0100114	0.860977
5alpha-pregnan-3beta,20alpha-diol disulfate	Steroid	0.335857	0.00114177	0.0102103	0.888293
gamma-glutamylthreonine	Gamma-glutamyl Amino Acid	-0.205466	0.00116694	0.0103058	0.907876
glucose	Glycolysis, Gluconeogenesis, and Pyruvate Metabolism	0.188457	0.00117894	0.0103058	0.917215
gamma-glutamylhistidine	Gamma-glutamyl Amino Acid	-0.239078	0.00121032	0.0104625	0.941628
glutamate	Glutamate Metabolism	-0.12524	0.00124499	0.010644	0.968604
3-acetylphenol sulfate	Chemical	0.53006	0.00128991	0.0109082	1
hexanoylglutamine	Fatty Acid Metabolism (Acyl Glutamine)	0.437096	0.00130498	0.0109169	1
retinal	Food Component/Plant	-0.276892	0.00137864	0.0114105	1
N6-carbamoylthreonyladenosine	Purine Metabolism, Adenine containing	0.100067	0.0014402	0.0117944	1
2-methylcitrate/homocitrate	TCA Cycle	-0.268095	0.00150199	0.0121724	1
5-methyluridine (ribothymidine)	Pyrimidine Metabolism, Uracil containing	0.091681	0.00154525	0.0123939	1
isocitrate	TCA Cycle	0.195375	0.00160964	0.0127786	1
3-(4-hydroxyphenyl)lactate	Phenylalanine and Tyrosine Metabolism	0.18572	0.00167288	0.0131465	1
1-linolenoyl-GPC (18:3)*	Lysolipid	-0.191965	0.00170882	0.0132946	1
phenyllactate (PLA)	Phenylalanine and Tyrosine Metabolism	0.186583	0.0017918	0.0137857	1
histidine	Histidine Metabolism	-0.0874339	0.00182506	0.0137857	1
2-palmitoleoyl-GPC (16:1)*	Lysolipid	-0.181183	0.0018251	0.0137857	1
ceramide (d18:2/24:1, d18:1/24:2)*	Ceramides	0.130411	0.0018601	0.013915	1
hexadecanedioate	Fatty Acid, Dicarboxylate	0.311909	0.00199076	0.014714	1
gamma-glutamyltryptophan	Gamma-glutamyl Amino Acid	-0.166763	0.00201076	0.014714	1
O-methylcatechol sulfate	Benzoate Metabolism	0.390307	0.00202365	0.014714	1
3-methyladipate	Fatty Acid, Dicarboxylate	0.33708	0.00206864	0.0149018	1
palmitoylcarnitine (C16)	Fatty Acid Metabolism(Acyl Carnitine)	-0.180855	0.00210999	0.0150603	1
1-palmitoyl-2-linoleoyl-GPI (16:0/18:2)	Phospholipid Metabolism	-0.214628	0.00215885	0.015269	1
3-hydroxyoctanoate	Fatty Acid, Monohydroxy	0.26832	0.00227797	0.0158764	1
1-stearoyl-2-arachidonoyl-GPC (18:0/20:4)	Phospholipid Metabolism	-0.116079	0.00228555	0.0158764	1
methionine sulfoxide	Methionine, Cysteine, SAM and Taurine Metabolism	-0.28843	0.00231875	0.0159645	1
arabonate/xylonate	Pentose Metabolism	0.189045	0.00237137	0.0160682	1
C-glycosyltryptophan	Tryptophan Metabolism	0.0951031	0.00238874	0.0160682	1
diacylglycerol (16:1/18:2 [2], 16:0/18:3 [1])*	Diacylglycerol	-0.4025	0.00239594	0.0160682	1
leukotriene B5	Eicosanoid	-0.506197	0.0024326	0.0160682	1
gamma-glutamyltyrosine	Gamma-glutamyl Amino Acid	-0.157643	0.00243707	0.0160682	1
3-hydroxyhexanoate	Fatty Acid, Monohydroxy	0.220675	0.0025324	0.0165564	1
heptanoate (7:0)	Medium Chain Fatty Acid	-0.17218	0.00259658	0.0168345	1
hippurate	Benzoate Metabolism	0.38192	0.00271906	0.0174023	1
2'-deoxyuridine	Pyrimidine Metabolism, Uracil containing	0.211178	0.00272889	0.0174023	1
docosadioate	Fatty Acid, Dicarboxylate	-0.192049	0.00277501	0.0175525	1
4-hydroxyphenylpyruvate	Phenylalanine and Tyrosine Metabolism	0.546016	0.00284576	0.0177999	1
stearoyl-arachidonoyl-glycerol (18:0/20:4) [1]*	Diacylglycerol	-0.197862	0.00285989	0.0177999	1
N-stearoyl-sphinganine (d18:0/18:0)*	Sphingolipid Metabolism	-0.238035	0.00289062	0.0178484	1
pyrraline	Food Component/Plant	0.353278	0.00308169	0.0188784	1
N-oleoyltaurine	Endocannabinoid	0.243695	0.00325946	0.0198114	1
homocitrulline	Urea cycle; Arginine and Proline Metabolism	-0.203116	0.00339454	0.0204725	1
N-palmitoyl-sphingadienine (d18:2/16:0)*	Sphingolipid Metabolism	0.134125	0.00342604	0.0205036	1
sphingomyelin (d18:2/18:1)*	Sphingolipid Metabolism	0.0996014	0.00349529	0.0207583	1
N-acetylaspartate (NAA)	Alanine and Aspartate Metabolism	0.140875	0.00355858	0.0208709	1
1-(1-enyl-palmitoyl)-2-palmitoleoyl-GPC (P-16:0/16:1)*	Plasmalogen	0.127096	0.00358461	0.0208709	1
5alpha-pregnan-3beta,20beta-diol monosulfate (1)	Steroid	0.27336	0.00359472	0.0208709	1
1-palmitoyl-2-palmitoleoyl-GPC (16:0/16:1)*	Phospholipid Metabolism	-0.180717	0.00377676	0.0217653	1
paraxanthine	Xanthine Metabolism	0.509517	0.00387195	0.0221499	1
bilirubin (Z,Z)	Hemoglobin and Porphyrin Metabolism	0.781877	0.00394645	0.0224112	1
methylsuccinate	Leucine, Isoleucine and Valine Metabolism	0.133504	0.00410748	0.0231566	1
1-dihomo-linoleoylglycerol (20:2)	Fatty Acid, Keto	-0.317325	0.00451913	0.0251694	1
threonine	Glycine, Serine and Threonine Metabolism	-0.118437	0.00452919	0.0251694	1
5-HETE	Eicosanoid	-0.398172	0.00456623	0.025181	1
androstenediol (3beta,17beta) disulfate (2)	Steroid	0.155529	0.00459602	0.025181	1
3-(3-hydroxyphenyl)propionate	Phenylalanine and Tyrosine Metabolism	0.435698	0.00467168	0.0254165	1
1-(1-enyl-stearoyl)-2-arachidonoyl-GPE (P-18:0/20:4)*	Plasmalogen	-0.203076	0.00480613	0.0259665	1
linoleoyl-arachidonoyl-glycerol (18:2/20:4) [1]*	Diacylglycerol	-0.300425	0.00490819	0.0263191	1
palmitoyl-linolenoyl-glycerol (16:0/18:3) [2]*	Diacylglycerol	-0.491242	0.0049749	0.0263191	1
adipoylcarnitine (C6-DC)	Fatty Acid Metabolism(Acyl Carnitine)	0.304449	0.00499944	0.0263191	1
hypoxanthine	Purine Metabolism, (Hypo)Xanthine/Inosine containing	0.2739	0.0050737	0.0263191	1
octadecanedioate	Fatty Acid, Dicarboxylate	0.246577	0.00507916	0.0263191	1
oleate/vaccenate (18:1)	Long Chain Fatty Acid	0.245104	0.00508155	0.0263191	1
linolenoylcarnitine (C18:3)*	Fatty Acid Metabolism(Acyl Carnitine)	-0.2934	0.00516401	0.0263191	1
15-methylpalmitate	Fatty Acid, Branched	0.211653	0.005167	0.0263191	1
nervonate (24:1n9)*	Long Chain Fatty Acid	0.201642	0.00517587	0.0263191	1
2-hydroxyglutarate	Fatty Acid, Dicarboxylate	-0.341076	0.00560646	0.0282828	1
phenylpyruvate	Phenylalanine and Tyrosine Metabolism	0.208003	0.00563474	0.0282828	1
1,5-anhydroglucitol (1,5-AG)	Glycolysis, Gluconeogenesis, and Pyruvate Metabolism	0.0977808	0.00582264	0.0290385	1
dihomo-linolenoylcarnitine (20:3n3 or 6)*	Fatty Acid Metabolism(Acyl Carnitine)	-0.263618	0.00588698	0.0291523	1
5alpha-pregnan-3beta,20alpha-diol monosulfate (2)	Steroid	0.281494	0.0059204	0.0291523	1
piperine	Food Component/Plant	-0.749844	0.00614038	0.0299547	1
nonadecanoate (19:0)	Long Chain Fatty Acid	0.13872	0.00616816	0.0299547	1
gamma-glutamylisoleucine*	Gamma-glutamyl Amino Acid	-0.195852	0.00619886	0.0299547	1
N-acetylthreonine	Glycine, Serine and Threonine Metabolism	0.0878332	0.0064553	0.0309929	1
glycerate	Glycolysis, Gluconeogenesis, and Pyruvate Metabolism	0.101997	0.00649337	0.0309929	1
pseudouridine	Pyrimidine Metabolism, Uracil containing	0.0622226	0.0067387	0.0319677	1
2-pyrrolidinone	Chemical	0.115627	0.00700611	0.0330349	1
biliverdin	Hemoglobin and Porphyrin Metabolism	0.418883	0.00725097	0.0339834	1
pregnen-diol disulfate*	Steroid	0.241636	0.00754238	0.0351375	1
eicosenoate (20:1)	Long Chain Fatty Acid	0.246068	0.0077491	0.0358857	1
gamma-glutamylleucine	Gamma-glutamyl Amino Acid	-0.192203	0.00801648	0.0369043	1
5-hydroxyindole sulfate	Tryptophan Metabolism	0.304147	0.0082851	0.0379165	1
2-hydroxy-3-methylvalerate	Leucine, Isoleucine and Valine Metabolism	0.167171	0.00841413	0.0382818	1
glycerol 3-phosphate	Glycerolipid Metabolism	-0.202163	0.0086175	0.0389792	1
1-palmitoyl-2-arachidonoyl-GPC (16:0/20:4n6)	Phospholipid Metabolism	-0.0890668	0.00876431	0.0394141	1
sucrose	Disaccharides and Oligosaccharides	0.504299	0.00888104	0.0397095	1
palmitoleoyl-arachidonoyl-glycerol (16:1/20:4) [2]*	Diacylglycerol	-0.338376	0.00907968	0.0403656	1
cysteine s-sulfate	Methionine, Cysteine, SAM and Taurine Metabolism	-0.115784	0.00928933	0.0410631	1
alpha-hydroxycaproate	Fatty Acid, Monohydroxy	0.23044	0.00936459	0.0411619	1
methionine sulfone	Methionine, Cysteine, SAM and Taurine Metabolism	-0.162014	0.00944804	0.0412954	1
1-linoleoyl-2-linolenoyl-GPC (18:2/18:3)*	Phospholipid Metabolism	-0.203723	0.00996513	0.0433121	1
androstenediol (3alpha, 17alpha) monsulfate (2)	Steroid	0.208118	0.0100732	0.0435385	1
umbelliferone sulfate	Food Component/Plant	0.530355	0.0108313	0.0463371	1
asparagine	Alanine and Aspartate Metabolism	-0.100951	0.0108398	0.0463371	1
3-hydroxypyridine sulfate	Chemical	0.632943	0.0110975	0.0471797	1
3-hydroxy-2-ethylpropionate	Leucine, Isoleucine and Valine Metabolism	0.114894	0.0112429	0.0475377	1
17-methylstearate	Fatty Acid, Branched	0.155473	0.0117521	0.0494225	1
beta-sitosterol	Sterol	0.158459	0.0123676	0.051731	1
erucate (22:1n9)	Long Chain Fatty Acid	0.229536	0.0126505	0.0526317	1
3-hydroxybutyrylcarnitine (2)	Fatty Acid Metabolism(Acyl Carnitine)	0.227281	0.0129965	0.0537832	1
3-hydroxyhippurate	Benzoate Metabolism	0.465093	0.0131923	0.0543049	1
gentisate	Phenylalanine and Tyrosine Metabolism	0.344608	0.014188	0.0579736	1
1-(1-enyl-palmitoyl)-2-palmitoyl-GPC (P-16:0/16:0)*	Plasmalogen	0.088019	0.0142857	0.0579736	1
1,3-dimethylurate	Xanthine Metabolism	0.34624	0.0143071	0.0579736	1
valylleucine	Dipeptide	-0.252596	0.0144003	0.058049	1
1-stearoyl-2-linoleoyl-GPI (18:0/18:2)	Phospholipid Metabolism	-0.133597	0.014584	0.0582455	1
glycosyl-N-palmitoyl-sphingosine (d18:1/16:0)	Sphingolipid Metabolism	0.0893628	0.0145988	0.0582455	1
leucylglycine	Dipeptide	-0.333809	0.0147028	0.0583612	1
glucuronate	Aminosugar Metabolism	0.116185	0.0152277	0.0600856	1
10-nonadecenoate (19:1n9)	Long Chain Fatty Acid	0.236279	0.0152917	0.0600856	1
tryptophan	Tryptophan Metabolism	-0.0869097	0.0154552	0.0604228	1
ethylmalonate	Leucine, Isoleucine and Valine Metabolism	0.206445	0.0155914	0.0606507	1
1-methylurate	Xanthine Metabolism	0.480233	0.0160252	0.0616991	1
pentadecanoate (15:0)	Long Chain Fatty Acid	0.14152	0.0160856	0.0616991	1
1-palmitoyl-GPE (16:0)	Lysolipid	-0.118088	0.0160989	0.0616991	1
1-palmitoyl-2-arachidonoyl-GPI (16:0/20:4)*	Phospholipid Metabolism	-0.196865	0.0172565	0.0658117	1
oleoyl-arachidonoyl-glycerol (18:1/20:4) [2]*	Diacylglycerol	-0.215708	0.0173657	0.065905	1
glutarylcarnitine (C5-DC)	Lysine Metabolism	0.166541	0.0175326	0.0662155	1
N6-acetyllysine	Lysine Metabolism	-0.102235	0.017719	0.0663335	1
3-methyl catechol sulfate (2)	Benzoate Metabolism	0.456404	0.0177344	0.0663335	1
1-stearoyl-2-oleoyl-GPC (18:0/18:1)	Phospholipid Metabolism	-0.0940423	0.0180544	0.0672072	1
aconitate [cis or trans]	TCA Cycle	0.104219	0.0182676	0.0676769	1
tetradecanedioate	Fatty Acid, Dicarboxylate	0.251834	0.0183995	0.0678426	1
tyrosine	Phenylalanine and Tyrosine Metabolism	-0.0834432	0.0186423	0.0684137	1
hexanoylglycine	Fatty Acid Metabolism(Acyl Glycine)	0.261342	0.0187903	0.0686331	1
2-aminobutyrate	Methionine, Cysteine, SAM and Taurine Metabolism	-0.149045	0.0195432	0.0710495	1
1-linoleoyl-GPG (18:2)*	Lysolipid	-0.147069	0.0197786	0.0715709	1
N-acetylmethionine sulfoxide	Methionine, Cysteine, SAM and Taurine Metabolism	-0.309602	0.0201849	0.072703	1
sphingomyelin (d18:0/18:0, d19:0/17:0)*	Sphingolipid Metabolism	-0.149576	0.0214139	0.0767742	1
choline phosphate	Phospholipid Metabolism	-0.120595	0.0216156	0.0771421	1
4-vinylguaiacol sulfate	Food Component/Plant	0.516646	0.0219168	0.0778596	1
gamma-glutamylvaline	Gamma-glutamyl Amino Acid	-0.133723	0.0223957	0.0791994	1
glycerol	Glycerolipid Metabolism	0.160158	0.0228811	0.0798853	1
allantoin	Purine Metabolism, (Hypo)Xanthine/Inosine containing	-0.16963	0.0228983	0.0798853	1
oleoyl-arachidonoyl-glycerol (18:1/20:4) [1]*	Diacylglycerol	-0.189184	0.0229749	0.0798853	1
N-acetyltryptophan	Tryptophan Metabolism	-0.162125	0.0230004	0.0798853	1
5-acetylamino-6-amino-3-methyluracil	Xanthine Metabolism	0.453741	0.0240409	0.0831282	1
prolylglycine	Dipeptide	-0.223291	0.0243875	0.0839533	1
sphingomyelin (d18:0/20:0, d16:0/22:0)*	Sphingolipid Metabolism	-0.127991	0.0246754	0.0845702	1
sphingomyelin (d18:2/24:1, d18:1/24:2)*	Sphingolipid Metabolism	0.0549643	0.0256486	0.0875203	1
pimeloylcarnitine/3-methyladipoylcarnitine (C7-DC)	Fatty Acid Metabolism(Acyl Carnitine)	0.232351	0.0258828	0.0879337	1
glycosyl ceramide (d18:1/20:0, d16:1/22:0)*	Ceramides	0.0894523	0.0259996	0.0879465	1
gamma-glutamylglycine	Gamma-glutamyl Amino Acid	-0.239687	0.0263886	0.088876	1
1-(1-enyl-stearoyl)-2-linoleoyl-GPE (P-18:0/18:2)*	Plasmalogen	-0.136708	0.0265564	0.0890556	1
N2,N2-dimethylguanosine	Purine Metabolism, Guanine containing	0.0689413	0.026821	0.0891843	1
tauro-beta-muricholate	Primary Bile Acid Metabolism	0.349889	0.0268738	0.0891843	1
isoleucine	Leucine, Isoleucine and Valine Metabolism	-0.0951699	0.0269387	0.0891843	1
trans-urocanate	Histidine Metabolism	0.164731	0.0273907	0.0902963	1
alpha-tocopherol	Tocopherol Metabolism	0.57195	0.0275274	0.0903642	1
sebacate (decanedioate)	Fatty Acid, Dicarboxylate	0.239054	0.0283875	0.0927961	1
thioproline	Chemical	0.262179	0.0287291	0.0935197	1
2-palmitoleoylglycerol (16:1)*	Monoacylglycerol	-0.231138	0.0290939	0.0941124	1
argininate*	Urea cycle; Arginine and Proline Metabolism	-0.169042	0.0291531	0.0941124	1
mannose	Fructose, Mannose and Galactose Metabolism	0.151172	0.0295934	0.095139	1
5-HEPE	Eicosanoid	-0.330971	0.0300448	0.0961929	1
3-hydroxybutyrate (BHBA)	Ketone Bodies	0.304866	0.030467	0.0971447	1
2-isopropylmalate	Food Component/Plant	-0.395672	0.0309327	0.0982271	1
1-stearoyl-2-linoleoyl-GPC (18:0/18:2)*	Phospholipid Metabolism	-0.0542579	0.0311793	0.0986077	1
oleoyl-linolenoyl-glycerol (18:1/18:3) [2]*	Diacylglycerol	-0.238216	0.0323981	0.102048	1
ribose	Pentose Metabolism	0.400214	0.0328427	0.102634	1
1-palmitoyl-GPG (16:0)*	Lysolipid	-0.140008	0.032913	0.102634	1
cysteine-glutathione disulfide	Glutathione Metabolism	0.245987	0.0329801	0.102634	1
3-methyl-2-oxobutyrate	Leucine, Isoleucine and Valine Metabolism	0.470286	0.0332931	0.103195	1
salicyluric glucuronide*	Drug	-1.51135	0.0339736	0.104887	1
21-hydroxypregnenolone monosulfate (1)	Steroid	0.23038	0.0341093	0.10489	1
margarate (17:0)	Long Chain Fatty Acid	0.143998	0.0343988	0.105164	1
succinate	TCA Cycle	-0.136112	0.0344688	0.105164	1
1-palmitoyl-2-oleoyl-GPI (16:0/18:1)*	Phospholipid Metabolism	-0.113695	0.0350595	0.106548	1
lignoceroylcarnitine (C24)*	Fatty Acid Metabolism(Acyl Carnitine)	-0.146472	0.0355939	0.107751	1
1-arachidonoyl-GPC (20:4n6)*	Lysolipid	-0.108628	0.0360324	0.108656	1
theophylline	Xanthine Metabolism	0.400836	0.0365249	0.109716	1
N-methylpipecolate	Chemical	0.261225	0.0367114	0.109852	1
androstenediol (3alpha, 17alpha) monsulfate (3)	Steroid	0.17385	0.0370022	0.110298	1
margaroylcarnitine*	Fatty Acid Metabolism(Acyl Carnitine)	-0.136778	0.0372258	0.110429	1
erythronate*	Aminosugar Metabolism	0.0684015	0.0373302	0.110429	1
glycoursodeoxycholate	Secondary Bile Acid Metabolism	-0.315053	0.0384496	0.11331	1
5-KETE	Eicosanoid	0.425497	0.0389501	0.114352	1
mannitol/sorbitol	Fructose, Mannose and Galactose Metabolism	0.306796	0.0395299	0.115618	1
1-stearoyl-2-arachidonoyl-GPE (18:0/20:4)	Phospholipid Metabolism	-0.141749	0.0400021	0.116469	1
taurocholenate sulfate	Secondary Bile Acid Metabolism	0.279927	0.0401388	0.116469	1
taurolithocholate 3-sulfate	Secondary Bile Acid Metabolism	0.34051	0.04027	0.116469	1
suberoylcarnitine (C8-DC)	Fatty Acid Metabolism(Acyl Carnitine)	0.435731	0.0404262	0.116487	1
andro steroid monosulfate (1)*	Steroid	0.17065	0.0416939	0.119697	1
alpha-hydroxyisovalerate	Leucine, Isoleucine and Valine Metabolism	0.141555	0.0420618	0.120309	1
leucylalanine	Dipeptide	-0.229437	0.0425118	0.121151	1
N-acetylglycine	Glycine, Serine and Threonine Metabolism	0.135041	0.0438604	0.124538	1
myristoleoylcarnitine (C14:1)*	Fatty Acid Metabolism(Acyl Carnitine)	0.235572	0.0446402	0.126025	1
3-methoxycatechol sulfate (2)	Benzoate Metabolism	0.247205	0.044708	0.126025	1
creatine	Creatine Metabolism	-0.239809	0.0457655	0.12854	1
1-palmitoylglycerol (16:0)	Monoacylglycerol	-0.166627	0.0459386	0.128562	1
gamma-glutamylmethionine	Gamma-glutamyl Amino Acid	-0.220139	0.0472861	0.131859	1
glycosyl-N-stearoyl-sphingosine (d18:1/18:0)	Sphingolipid Metabolism	0.0825664	0.0474971	0.131974	1
kynurenate	Tryptophan Metabolism	0.110896	0.0477963	0.132333	1
ornithine	Urea cycle; Arginine and Proline Metabolism	-0.102148	0.0486466	0.134209	1
docosapentaenoate (n3 DPA; 22:5n3)	Polyunsaturated Fatty Acid (n3 and n6)	0.147528	0.0496323	0.136445	1

## Sheet: Table S3
Table S3. Metabolites differentiating between moderate and high endurance athletes (p≤0.05) in males only.
Metabolite	Sub-pathway	Fold Change	Nominal	FDR	Bonferroni
			p value	p value	p value
1-stearoyl-GPC (18:0)	Lysolipid	-0.171069	5.45e-09	4.22e-06	4.22e-06
21-hydroxypregnenolone disulfate	Steroid	0.403797	2.32e-08	6.12e-06	1.8e-05
vanillylmandelate (VMA)	Phenylalanine and Tyrosine Metabolism	0.455321	2.37e-08	6.12e-06	1.84e-05
citrate	TCA Cycle	0.240718	1.41e-07	2.74e-05	0.000109474
cortisone	Steroid	0.446842	2.14e-07	3.32e-05	0.000165787
tartronate (hydroxymalonate)	Bacterial/Fungal	0.32473	4.53e-07	5.86e-05	0.000351346
palmitoyl-linoleoyl-glycerol (16:0/18:2) [2]*	Diacylglycerol	-0.482356	5.81e-07	6.43e-05	0.00045029
stearoylcarnitine (C18)	Fatty Acid Metabolism(Acyl Carnitine)	-0.322277	9.82e-07	9.52e-05	0.000761363
palmitoyl-linoleoyl-glycerol (16:0/18:2) [1]*	Diacylglycerol	-0.440961	2.74e-06	0.000236281	0.00212653
cortisol	Steroid	0.498163	4.29e-06	0.000305954	0.00332609
homovanillate (HVA)	Phenylalanine and Tyrosine Metabolism	0.491826	4.62e-06	0.000305954	0.00357725
1-palmitoyl-2-stearoyl-GPC (16:0/18:0)	Phospholipid Metabolism	-0.184506	4.74e-06	0.000305954	0.00367145
pregn steroid monosulfate*	Steroid	0.325551	5.99e-06	0.000356956	0.00464043
dihomo-linoleoylcarnitine (C20:2)*	Fatty Acid Metabolism(Acyl Carnitine)	-0.358154	6.7e-06	0.000370653	0.00518914
pregnenolone sulfate	Steroid	0.368125	7.56e-06	0.000390837	0.00586255
methylmalonate (MMA)	Fatty Acid Metabolism (also BCAA Metabolism)	0.354878	8.8e-06	0.000426279	0.00682046
palmitoleoyl-linoleoyl-glycerol (16:1/18:2) [1]*	Diacylglycerol	-0.462519	1.11e-05	0.000508297	0.00864105
linoleoyl-linoleoyl-glycerol (18:2/18:2) [1]*	Diacylglycerol	-0.567108	1.25e-05	0.000509713	0.00967861
3-hydroxydecanoate	Fatty Acid, Monohydroxy	0.382517	1.29e-05	0.000509713	0.00997608
4-guanidinobutanoate	Guanidino and Acetamido Metabolism	-0.449824	1.32e-05	0.000509713	0.0101943
1-palmitoleoyl-GPC (16:1)*	Lysolipid	-0.216606	1.39e-05	0.000512955	0.0107721
1-(1-enyl-palmitoyl)-2-oleoyl-GPC (P-16:0/18:1)*	Plasmalogen	0.151263	1.48e-05	0.000522331	0.0114913
trans-4-hydroxyproline	Urea cycle; Arginine and Proline Metabolism	-0.265741	2.06e-05	0.000694183	0.0159662
acetylcarnitine (C2)	Fatty Acid Metabolism(Acyl Carnitine)	0.358087	2.2e-05	0.000709068	0.0170176
5-hydroxylysine	Lysine Metabolism	-0.435437	2.76e-05	0.000824013	0.0213709
palmitoyl-arachidonoyl-glycerol (16:0/20:4) [2]*	Diacylglycerol	-0.484067	2.84e-05	0.000824013	0.02204
fructose	Fructose, Mannose and Galactose Metabolism	0.443895	2.87e-05	0.000824013	0.0222612
1-methylhistidine	Histidine Metabolism	-0.200299	3.01e-05	0.000824013	0.0233184
succinimide	Chemical	0.277227	3.08e-05	0.000824013	0.0238964
glycosyl ceramide (d18:2/24:1, d18:1/24:2)*	Ceramides	0.186182	3.44e-05	0.000888267	0.026648
2-palmitoyl-GPC (16:0)*	Lysolipid	-0.157132	3.71e-05	0.00092835	0.0287789
1-palmitoyl-GPC (16:0)	Lysolipid	-0.113542	4.09e-05	0.000990132	0.0316842
1,3,7-trimethylurate	Xanthine Metabolism	0.721697	5.01e-05	0.00117615	0.0388131
N1-methyladenosine	Purine Metabolism, Adenine containing	0.127709	6.77e-05	0.0015297	0.0524977
lactosyl-N-palmitoyl-sphingosine (d18:1/16:0)	Sphingolipid Metabolism	0.130996	7.1e-05	0.0015297	0.0550081
12-HETE	Eicosanoid	-0.654318	7.11e-05	0.0015297	0.0550693
linoleoylcarnitine (C18:2)*	Fatty Acid Metabolism(Acyl Carnitine)	-0.355526	7.7e-05	0.00161369	0.0597066
sphingosine 1-phosphate	Sphingolipid Metabolism	-0.170417	9.8e-05	0.00199874	0.0759523
linoleoyl-linolenoyl-glycerol (18:2/18:3) [2]*	Diacylglycerol	-0.516508	0.000113169	0.00224888	0.0877061
O-sulfo-L-tyrosine	Chemical	0.18144	0.000123178	0.00237026	0.095463
arachidonoylcarnitine (C20:4)	Fatty Acid Metabolism(Acyl Carnitine)	-0.410557	0.000125394	0.00237026	0.0971806
1-methylxanthine	Xanthine Metabolism	0.679296	0.0001878	0.00344581	0.145545
maleate	Fatty Acid, Dicarboxylate	0.272678	0.000191187	0.00344581	0.14817
12-HHTrE	Eicosanoid	-0.807877	0.000220566	0.00388496	0.170938
lysine	Lysine Metabolism	-0.146642	0.00023008	0.00389425	0.178312
gamma-glutamylglutamate	Gamma-glutamyl Amino Acid	-0.372223	0.00023521	0.00389425	0.182288
sphingomyelin (d18:2/18:1)*	Sphingolipid Metabolism	0.124499	0.000248348	0.00389425	0.192469
2-methylcitrate/homocitrate	TCA Cycle	-0.33813	0.00025473	0.00389425	0.197416
isocitrate	TCA Cycle	0.246673	0.000255449	0.00389425	0.197973
isovalerate	Leucine, Isoleucine and Valine Metabolism	-0.503358	0.000256389	0.00389425	0.198701
N-(2-furoyl)glycine	Food Component/Plant	0.804933	0.000260219	0.00389425	0.20167
1-myristoylglycerol (14:0)	Monoacylglycerol	-0.42061	0.000263209	0.00389425	0.203987
stearoyl-arachidonoyl-glycerol (18:0/20:4) [2]*	Diacylglycerol	-0.323811	0.000266316	0.00389425	0.206395
palmitoyl-arachidonoyl-glycerol (16:0/20:4) [1]*	Diacylglycerol	-0.518954	0.000273228	0.00392133	0.211752
4-hydroxychlorothalonil	Chemical	-0.359383	0.000281763	0.00397029	0.218366
oleoyl ethanolamide	Endocannabinoid	0.223997	0.00029463	0.00407747	0.228339
leukotriene B4	Eicosanoid	-0.790158	0.000307202	0.00417687	0.238081
3beta-hydroxy-5-cholestenoate	Sterol	0.217581	0.000321511	0.00429605	0.249171
beta-alanine	Pyrimidine Metabolism, Uracil containing	-0.268024	0.000344778	0.00452887	0.267203
3-hydroxylaurate	Fatty Acid, Monohydroxy	0.405686	0.000351576	0.00454119	0.272471
homoarginine	Urea cycle; Arginine and Proline Metabolism	-0.19593	0.00042711	0.00542639	0.33101
1-palmitoleoylglycerol (16:1)*	Monoacylglycerol	-0.336624	0.000460141	0.00575177	0.35661
lactosyl-N-nervonoyl-sphingosine (d18:1/24:1)*	Sphingolipid Metabolism	0.163213	0.000470284	0.00578524	0.36447
hexadecanedioate	Fatty Acid, Dicarboxylate	0.375641	0.00048524	0.0058468	0.376061
docosadioate	Fatty Acid, Dicarboxylate	-0.233631	0.000490377	0.0058468	0.380042
vanillactate	Phenylalanine and Tyrosine Metabolism	0.190002	0.000504062	0.00591891	0.390648
sphingomyelin (d18:1/20:1, d18:2/20:0)*	Sphingolipid Metabolism	0.109678	0.000515117	0.00595845	0.399216
oleoyl-linoleoyl-glycerol (18:1/18:2) [2]	Diacylglycerol	-0.290502	0.000551173	0.00628175	0.427159
glycerophosphoethanolamine	Phospholipid Metabolism	-0.149066	0.000580548	0.00650938	0.449925
hypoxanthine	Purine Metabolism, (Hypo)Xanthine/Inosine containing	0.353491	0.000593313	0.00650938	0.459818
piperine	Food Component/Plant	-0.999476	0.000596343	0.00650938	0.462166
3-hydroxysebacate	Fatty Acid, Monohydroxy	0.419031	0.000699148	0.00752555	0.54184
cysteine sulfinic acid	Methionine, Cysteine, SAM and Taurine Metabolism	-0.359004	0.000716189	0.00760337	0.555046
3-sulfo-L-alanine	Alanine and Aspartate Metabolism	-0.472951	0.000743548	0.00778716	0.57625
2-stearoyl-GPE (18:0)*	Lysolipid	-0.230524	0.000753878	0.00779007	0.584256
1-dihomo-linoleoylglycerol (20:2)	Fatty Acid, Keto	-0.387668	0.000782797	0.00798246	0.606667
indolepropionate	Tryptophan Metabolism	0.454264	0.000799165	0.00804354	0.619353
3-hydroxyoctanoate	Fatty Acid, Monohydroxy	0.319079	0.000868486	0.00862919	0.673077
1-linolenoylglycerol (18:3)	Monoacylglycerol	-0.299359	0.000933771	0.00898264	0.723672
gamma-glutamyl-epsilon-lysine	Gamma-glutamyl Amino Acid	-0.366074	0.000936853	0.00898264	0.726061
glucose	Glycolysis, Gluconeogenesis, and Pyruvate Metabolism	0.212067	0.000938831	0.00898264	0.727594
3-hydroxyhexanoate	Fatty Acid, Monohydroxy	0.258195	0.000956622	0.00904124	0.741382
3-acetylphenol sulfate	Chemical	0.574979	0.000986827	0.00921435	0.764791
N-palmitoyl-sphingadienine (d18:2/16:0)*	Sphingolipid Metabolism	0.159705	0.00101111	0.00926823	0.783611
pregnanediol-3-glucuronide	Steroid	0.305278	0.00102431	0.00926823	0.793843
acisoga	Polyamine Metabolism	0.290347	0.00102848	0.00926823	0.797068
catechol sulfate	Benzoate Metabolism	0.429687	0.00105811	0.00942568	0.820034
heme	Hemoglobin and Porphyrin Metabolism	1.24281	0.0011075	0.00975357	0.858314
5-methyluridine (ribothymidine)	Pyrimidine Metabolism, Uracil containing	0.0975471	0.00114927	0.0100076	0.89068
homocitrulline	Urea cycle; Arginine and Proline Metabolism	-0.233551	0.00117435	0.0101124	0.910117
palmitoylcarnitine (C16)	Fatty Acid Metabolism(Acyl Carnitine)	-0.207281	0.00120819	0.0101402	0.936349
oleoyl-linoleoyl-glycerol (18:1/18:2) [1]	Diacylglycerol	-0.260511	0.00120911	0.0101402	0.937057
3-(4-hydroxyphenyl)lactate	Phenylalanine and Tyrosine Metabolism	0.197233	0.00122228	0.0101402	0.947264
glycerol 3-phosphate	Glycerolipid Metabolism	-0.259871	0.00122991	0.0101402	0.953179
pregnen-diol disulfate*	Steroid	0.311068	0.00126641	0.0103313	0.981469
2-palmitoleoyl-GPC (16:1)*	Lysolipid	-0.193977	0.00131043	0.010579	1
aconitate [cis or trans]	TCA Cycle	0.150934	0.00141184	0.0112802	1
N-oleoyltaurine	Endocannabinoid	0.282499	0.00143691	0.0113048	1
glutamate	Glutamate Metabolism	-0.130214	0.00144409	0.0113048	1
3-methyladipate	Fatty Acid, Dicarboxylate	0.374488	0.00151747	0.0117604	1
1-linolenoyl-GPC (18:3)*	Lysolipid	-0.192846	0.00159858	0.0122663	1
N6-carbamoylthreonyladenosine	Purine Metabolism, Adenine containing	0.105035	0.00167147	0.0126999	1
methionine sulfone	Methionine, Cysteine, SAM and Taurine Metabolism	-0.205387	0.00170023	0.012793	1
androstenediol (3beta,17beta) disulfate (2)	Steroid	0.180334	0.00178431	0.0132801	1
phenylpyruvate	Phenylalanine and Tyrosine Metabolism	0.250256	0.00181479	0.0132801	1
arabonate/xylonate	Pentose Metabolism	0.207401	0.00181637	0.0132801	1
4-hydroxyphenylpyruvate	Phenylalanine and Tyrosine Metabolism	0.622083	0.00185264	0.0134187	1
2-aminoadipate	Lysine Metabolism	-0.277786	0.00187608	0.0134626	1
ethyl glucuronide	Chemical	-2.48734	0.00189763	0.0134924	1
4-HDoHE	Fatty Acid, Monohydroxy	-0.49942	0.00202192	0.0140009	1
hydroquinone sulfate	Drug	0.382743	0.00203757	0.0140009	1
stearoyl-arachidonoyl-glycerol (18:0/20:4) [1]*	Diacylglycerol	-0.22188	0.00203905	0.0140009	1
glycerate	Glycolysis, Gluconeogenesis, and Pyruvate Metabolism	0.12168	0.00204143	0.0140009	1
N-acetylaspartate (NAA)	Alanine and Aspartate Metabolism	0.156316	0.00218216	0.0148349	1
1-(1-enyl-stearoyl)-2-arachidonoyl-GPE (P-18:0/20:4)*	Plasmalogen	-0.231904	0.0022892	0.0153945	1
N-stearoyl-sphinganine (d18:0/18:0)*	Sphingolipid Metabolism	-0.262062	0.00230421	0.0153945	1
gamma-glutamyl-alpha-lysine	Gamma-glutamyl Amino Acid	-0.282364	0.00246781	0.0162954	1
2-hydroxypalmitate	Fatty Acid, Monohydroxy	0.106944	0.0024811	0.0162954	1
N-acetylthreonine	Glycine, Serine and Threonine Metabolism	0.104217	0.00253046	0.0164799	1
dihomo-linolenoylcarnitine (20:3n3 or 6)*	Fatty Acid Metabolism(Acyl Carnitine)	-0.30978	0.0026535	0.0171247	1
quinate	Food Component/Plant	0.802878	0.00267367	0.0171247	1
1-stearoyl-GPE (18:0)	Lysolipid	-0.144486	0.00273703	0.0173869	1
gamma-glutamylphenylalanine	Gamma-glutamyl Amino Acid	-0.143962	0.00285129	0.0179654	1
oleate/vaccenate (18:1)	Long Chain Fatty Acid	0.273108	0.00309489	0.0193431	1
O-methylcatechol sulfate	Benzoate Metabolism	0.400571	0.00316044	0.0195947	1
phenyllactate (PLA)	Phenylalanine and Tyrosine Metabolism	0.183309	0.0032083	0.0196165	1
C-glycosyltryptophan	Tryptophan Metabolism	0.0997848	0.00321457	0.0196165	1
eicosenoate (20:1)	Long Chain Fatty Acid	0.288398	0.00331247	0.0200457	1
pyrraline	Food Component/Plant	0.384603	0.00333664	0.0200457	1
hexanoylglutamine	Fatty Acid Metabolism (Acyl Glutamine)	0.426142	0.00343459	0.0204754	1
etiocholanolone glucuronide	Steroid	0.238892	0.00347978	0.0205865	1
1-stearoyl-2-arachidonoyl-GPC (18:0/20:4)	Phospholipid Metabolism	-0.121925	0.00353614	0.0207614	1
diacylglycerol (16:1/18:2 [2], 16:0/18:3 [1])*	Diacylglycerol	-0.404804	0.00368859	0.0213453	1
hippurate	Benzoate Metabolism	0.400068	0.00369068	0.0213453	1
histidine	Histidine Metabolism	-0.0853071	0.00375304	0.0215452	1
alpha-hydroxycaproate	Fatty Acid, Monohydroxy	0.265086	0.00384262	0.0218973	1
retinal	Food Component/Plant	-0.249379	0.00389225	0.0220182	1
leukotriene B5	Eicosanoid	-0.515448	0.00422563	0.0237309	1
2-hydroxyglutarate	Fatty Acid, Dicarboxylate	-0.378607	0.00436412	0.0243323	1
linolenoylcarnitine (C18:3)*	Fatty Acid Metabolism(Acyl Carnitine)	-0.316977	0.00451406	0.0248575	1
linoleoyl-arachidonoyl-glycerol (18:2/20:4) [1]*	Diacylglycerol	-0.317145	0.00452246	0.0248575	1
5alpha-pregnan-3beta,20alpha-diol disulfate	Steroid	0.280282	0.00497437	0.0271488	1
palmitoyl-linolenoyl-glycerol (16:0/18:3) [2]*	Diacylglycerol	-0.487396	0.00507662	0.0273601	1
octadecanedioate	Fatty Acid, Dicarboxylate	0.256783	0.00508369	0.0273601	1
nonadecanoate (19:0)	Long Chain Fatty Acid	0.14999	0.00557973	0.0298227	1
cysteine s-sulfate	Methionine, Cysteine, SAM and Taurine Metabolism	-0.130644	0.0059067	0.0313541	1
erucate (22:1n9)	Long Chain Fatty Acid	0.27135	0.00604769	0.0318841	1
bilirubin (Z,Z)	Hemoglobin and Porphyrin Metabolism	0.814863	0.00612841	0.0319769	1
sucrose	Disaccharides and Oligosaccharides	0.549861	0.00615908	0.0319769	1
3-methyl catechol sulfate (2)	Benzoate Metabolism	0.551243	0.00618907	0.0319769	1
nervonate (24:1n9)*	Long Chain Fatty Acid	0.215703	0.00628309	0.0322476	1
ceramide (d18:2/24:1, d18:1/24:2)*	Ceramides	0.120034	0.00711764	0.0362562	1
5-hydroxyindole sulfate	Tryptophan Metabolism	0.324299	0.00715767	0.0362562	1
ethylmalonate	Leucine, Isoleucine and Valine Metabolism	0.236773	0.00727916	0.0364227	1
methionine sulfoxide	Methionine, Cysteine, SAM and Taurine Metabolism	-0.270126	0.00728454	0.0364227	1
pseudouridine	Pyrimidine Metabolism, Uracil containing	0.0657936	0.00742003	0.0368623	1
paraxanthine	Xanthine Metabolism	0.502154	0.00751948	0.0371184	1
15-methylpalmitate	Fatty Acid, Branched	0.212579	0.007657	0.0375581	1
tetradecanedioate	Fatty Acid, Dicarboxylate	0.304814	0.00802031	0.0390927	1
1-palmitoyl-2-linoleoyl-GPI (16:0/18:2)	Phospholipid Metabolism	-0.200875	0.00813579	0.0394077	1
2'-deoxyuridine	Pyrimidine Metabolism, Uracil containing	0.192486	0.00828443	0.0398785	1
3-hydroxy-2-ethylpropionate	Leucine, Isoleucine and Valine Metabolism	0.122527	0.0084322	0.0403392	1
lignoceroylcarnitine (C24)*	Fatty Acid Metabolism(Acyl Carnitine)	-0.198478	0.00858164	0.0406025	1
gamma-glutamyltryptophan	Gamma-glutamyl Amino Acid	-0.153752	0.00859202	0.0406025	1
1-(1-enyl-palmitoyl)-2-palmitoleoyl-GPC (P-16:0/16:1)*	Plasmalogen	0.118955	0.00870062	0.0408665	1
heptanoate (7:0)	Medium Chain Fatty Acid	-0.155466	0.00961149	0.0448729	1
5-HETE	Eicosanoid	-0.393079	0.00969935	0.045012	1
adipoylcarnitine (C6-DC)	Fatty Acid Metabolism(Acyl Carnitine)	0.292777	0.00981273	0.0451436	1
succinate	TCA Cycle	-0.175117	0.00984422	0.0451436	1
umbelliferone sulfate	Food Component/Plant	0.582726	0.0101071	0.0460766	1
2-hydroxy-3-methylvalerate	Leucine, Isoleucine and Valine Metabolism	0.172725	0.0103005	0.046455	1
10-nonadecenoate (19:1n9)	Long Chain Fatty Acid	0.263639	0.01031	0.046455	1
margaroylcarnitine*	Fatty Acid Metabolism(Acyl Carnitine)	-0.180438	0.0107507	0.0480961	1
1-palmitoyl-2-palmitoleoyl-GPC (16:0/16:1)*	Phospholipid Metabolism	-0.172607	0.0107983	0.0480961	1
glutarylcarnitine (C5-DC)	Lysine Metabolism	0.186818	0.0115522	0.0511596	1
taurocholenate sulfate	Secondary Bile Acid Metabolism	0.360421	0.0116462	0.0512831	1
biliverdin	Hemoglobin and Porphyrin Metabolism	0.399928	0.0117396	0.0514022	1
3-(3-hydroxyphenyl)propionate	Phenylalanine and Tyrosine Metabolism	0.414515	0.0122726	0.0534342	1
1-(1-enyl-stearoyl)-2-linoleoyl-GPE (P-18:0/18:2)*	Plasmalogen	-0.162656	0.0131605	0.0569797	1
1-palmitoylglycerol (16:0)	Monoacylglycerol	-0.223584	0.0133734	0.0574139	1
salicyluric glucuronide*	Drug	-1.84955	0.0134724	0.0574139	1
sphingomyelin (d18:2/24:1, d18:1/24:2)*	Sphingolipid Metabolism	0.0658635	0.013483	0.0574139	1
gentisate	Phenylalanine and Tyrosine Metabolism	0.375784	0.0136176	0.0576702	1
androstenediol (3alpha, 17alpha) monsulfate (3)	Steroid	0.211096	0.0138986	0.0585403	1
alpha-hydroxyisovalerate	Leucine, Isoleucine and Valine Metabolism	0.177019	0.0141098	0.0591085	1
glycosyl-N-palmitoyl-sphingosine (d18:1/16:0)	Sphingolipid Metabolism	0.0943482	0.014611	0.0608791	1
gamma-glutamylhistidine	Gamma-glutamyl Amino Acid	-0.193704	0.0148894	0.0617074	1
gamma-glutamyltyrosine	Gamma-glutamyl Amino Acid	-0.134618	0.0150883	0.0619239	1
pimeloylcarnitine/3-methyladipoylcarnitine (C7-DC)	Fatty Acid Metabolism(Acyl Carnitine)	0.266361	0.0151014	0.0619239	1
17-methylstearate	Fatty Acid, Branched	0.155453	0.0152541	0.0622207	1
methylsuccinate	Leucine, Isoleucine and Valine Metabolism	0.120013	0.0155004	0.0628941	1
androstenediol (3alpha, 17alpha) monsulfate (2)	Steroid	0.195083	0.0163502	0.0659968	1
2-isopropylmalate	Food Component/Plant	-0.455205	0.01663	0.0667787	1
3-hydroxybutyrylcarnitine (2)	Fatty Acid Metabolism(Acyl Carnitine)	0.234048	0.0170789	0.0682276	1
pentadecanoate (15:0)	Long Chain Fatty Acid	0.14795	0.0174153	0.0692146	1
2-pyrrolidinone	Chemical	0.110714	0.0177648	0.0702436	1
N6-acetyllysine	Lysine Metabolism	-0.108913	0.0178704	0.0703024	1
hexanoylglycine	Fatty Acid Metabolism(Acyl Glycine)	0.277566	0.0180868	0.0707942	1
21-hydroxypregnenolone monosulfate (1)	Steroid	0.265537	0.0183183	0.0713402	1
asparagine	Alanine and Aspartate Metabolism	-0.100043	0.0189498	0.0734276	1
myristoleoylcarnitine (C14:1)*	Fatty Acid Metabolism(Acyl Carnitine)	0.289536	0.0190438	0.0734276	1
sphingomyelin (d18:1/24:1, d18:2/24:0)*	Sphingolipid Metabolism	0.0933896	0.0193302	0.0738061	1
isoleucine	Leucine, Isoleucine and Valine Metabolism	-0.109048	0.0193324	0.0738061	1
glycerophosphorylcholine (GPC)	Phospholipid Metabolism	-0.101499	0.0195298	0.0741941	1
erythronate*	Aminosugar Metabolism	0.0813184	0.0198282	0.0749603	1
1-stearoyl-2-oleoyl-GPC (18:0/18:1)	Phospholipid Metabolism	-0.0968021	0.0213338	0.0802606	1
palmitoleoyl-arachidonoyl-glycerol (16:1/20:4) [2]*	Diacylglycerol	-0.321921	0.02217	0.0830036	1
taurolithocholate 3-sulfate	Secondary Bile Acid Metabolism	0.400944	0.0222978	0.0830807	1
alpha-tocopherol	Tocopherol Metabolism	0.642756	0.0225957	0.083788	1
1-palmitoyl-2-arachidonoyl-GPC (16:0/20:4n6)	Phospholipid Metabolism	-0.0842465	0.0231576	0.0853549	1
eicosanodioate	Fatty Acid, Dicarboxylate	-0.146844	0.0232386	0.0853549	1
5-KETE	Eicosanoid	0.476458	0.0235121	0.0859524	1
allantoin	Purine Metabolism, (Hypo)Xanthine/Inosine containing	-0.179597	0.0239219	0.0870399	1
inosine	Purine Metabolism, (Hypo)Xanthine/Inosine containing	0.686681	0.0241577	0.0871922	1
3-hydroxyhippurate	Benzoate Metabolism	0.45565	0.0242668	0.0871922	1
1-stearoyl-2-linoleoyl-GPC (18:0/18:2)*	Phospholipid Metabolism	-0.0590554	0.0243796	0.0871922	1
1-(1-enyl-palmitoyl)-2-arachidonoyl-GPE (P-16:0/20:4)*	Plasmalogen	-0.150368	0.0244138	0.0871922	1
gamma-glutamylleucine	Gamma-glutamyl Amino Acid	-0.178397	0.0245717	0.0873536	1
2-palmitoleoylglycerol (16:1)*	Monoacylglycerol	-0.252674	0.0251432	0.0887135	1
glycosyl-N-stearoyl-sphingosine (d18:1/18:0)	Sphingolipid Metabolism	0.0997868	0.0251832	0.0887135	1
oleoyl-linolenoyl-glycerol (18:1/18:3) [2]*	Diacylglycerol	-0.26063	0.0253657	0.0889522	1
sphingomyelin (d18:0/20:0, d16:0/22:0)*	Sphingolipid Metabolism	-0.133576	0.0259482	0.0901875	1
trans-urocanate	Histidine Metabolism	0.178647	0.0259507	0.0901875	1
creatine	Creatine Metabolism	-0.288369	0.0271706	0.0940054	1
3-hydroxypyridine sulfate	Chemical	0.57982	0.0274402	0.0945164	1
glucuronate	Aminosugar Metabolism	0.114273	0.0281808	0.0965247	1
tyrosine	Phenylalanine and Tyrosine Metabolism	-0.0809761	0.0283522	0.0965247	1
prolylglycine	Dipeptide	-0.21712	0.0283969	0.0965247	1
ribonate	Pentose Metabolism	0.160338	0.0286635	0.0970052	1
2,3-dihydroxy-2-methylbutyrate	Leucine, Isoleucine and Valine Metabolism	0.191728	0.0290527	0.0978951	1
4-vinylguaiacol sulfate	Food Component/Plant	0.512433	0.0293785	0.0985641	1
pimelate (heptanedioate)	Fatty Acid, Dicarboxylate	-0.217948	0.0297368	0.0993046	1
mannitol/sorbitol	Fructose, Mannose and Galactose Metabolism	0.331414	0.029941	0.0993046	1
1,5-anhydroglucitol (1,5-AG)	Glycolysis, Gluconeogenesis, and Pyruvate Metabolism	0.0804436	0.0299836	0.0993046	1
ribose	Pentose Metabolism	0.445408	0.0302654	0.0998114	1
5-HEPE	Eicosanoid	-0.358597	0.0308415	0.10128	1
N2,N2-dimethylguanosine	Purine Metabolism, Guanine containing	0.0715013	0.0310473	0.101391	1
N-acetyltryptophan	Tryptophan Metabolism	-0.159768	0.031137	0.101391	1
oleoyl-arachidonoyl-glycerol (18:1/20:4) [2]*	Diacylglycerol	-0.209433	0.0314485	0.101977	1
N-stearoyltaurine	Endocannabinoid	-0.187412	0.0318387	0.102813	1
sphingomyelin (d18:0/18:0, d19:0/17:0)*	Sphingolipid Metabolism	-0.145393	0.0324397	0.104318	1
1-linoleoyl-2-linolenoyl-GPC (18:2/18:3)*	Phospholipid Metabolism	-0.180009	0.0325967	0.10439	1
margarate (17:0)	Long Chain Fatty Acid	0.153739	0.0329273	0.105015	1
gamma-glutamylisoleucine*	Gamma-glutamyl Amino Acid	-0.165371	0.034209	0.108656	1
ornithine	Urea cycle; Arginine and Proline Metabolism	-0.115622	0.0349172	0.110352	1
1-arachidonoyl-GPC (20:4n6)*	Lysolipid	-0.114408	0.0350279	0.110352	1
1-palmitoyl-2-arachidonoyl-GPI (16:0/20:4)*	Phospholipid Metabolism	-0.189794	0.0354602	0.111262	1
1-oleoyl-GPG (18:1)*	Lysolipid	0.204015	0.0360746	0.112733	1
methyl-4-hydroxybenzoate sulfate	Benzoate Metabolism	0.660422	0.0367214	0.114293	1
argininate*	Urea cycle; Arginine and Proline Metabolism	-0.174613	0.0372791	0.115565	1
gamma-glutamylthreonine	Gamma-glutamyl Amino Acid	-0.138044	0.0374837	0.115735	1
beta-cryptoxanthin	Food Component/Plant	0.500824	0.0376532	0.115735	1
3-hydroxyisobutyrate	Leucine, Isoleucine and Valine Metabolism	0.177473	0.0379457	0.115735	1
valine	Leucine, Isoleucine and Valine Metabolism	-0.0859968	0.0380045	0.115735	1
palmitoyl sphingomyelin (d18:1/16:0)	Sphingolipid Metabolism	0.0412059	0.0380807	0.115735	1
beta-sitosterol	Sterol	0.137825	0.0391074	0.118263	1
tauro-beta-muricholate	Primary Bile Acid Metabolism	0.356047	0.0392175	0.118263	1
theophylline	Xanthine Metabolism	0.427452	0.0396141	0.118996	1
1-(1-enyl-stearoyl)-2-oleoyl-GPE (P-18:0/18:1)	Plasmalogen	-0.13269	0.0402165	0.120339	1
1-(1-enyl-palmitoyl)-2-palmitoyl-GPC (P-16:0/16:0)*	Plasmalogen	0.0793668	0.0405173	0.120773	1
3-hydroxybutyrate (BHBA)	Ketone Bodies	0.303528	0.0418881	0.12438	1
threonine	Glycine, Serine and Threonine Metabolism	-0.0866507	0.043405	0.128261	1
behenoyl dihydrosphingomyelin (d18:0/22:0)*	Sphingolipid Metabolism	-0.125796	0.0435261	0.128261	1
oleoyl-arachidonoyl-glycerol (18:1/20:4) [1]*	Diacylglycerol	-0.177959	0.0444647	0.130531	1
1,3-dimethylurate	Xanthine Metabolism	0.306856	0.0446848	0.1306	1
3-methoxycatechol sulfate (2)	Benzoate Metabolism	0.26495	0.0448526	0.1306	1
valerate	Short Chain Fatty Acid	0.146582	0.0449939	0.1306	1
glycosyl ceramide (d18:1/20:0, d16:1/22:0)*	Ceramides	0.0870299	0.0455661	0.131263	1
ectoine	Chemical	-0.373389	0.0456107	0.131263	1
sebacate (decanedioate)	Fatty Acid, Dicarboxylate	0.237599	0.0457302	0.131263	1
N-methylpipecolate	Chemical	0.265359	0.0479723	0.136902	1
glycoursodeoxycholate	Secondary Bile Acid Metabolism	-0.327347	0.0480481	0.136902	1
3-aminoisobutyrate	Pyrimidine Metabolism, Thymine containing	-0.154731	0.0487825	0.138485	1
sphingomyelin (d18:1/25:0, d19:0/24:1, d20:1/23:0, d19:1/24:0)*	Sphingolipid Metabolism	-0.109399	0.0499478	0.141276	1
1-stearoyl-2-linoleoyl-GPI (18:0/18:2)	Phospholipid Metabolism	-0.112884	0.0526814	0.148466	1
leucylglycine	Dipeptide	-0.277246	0.0535979	0.150501	1
2-ethylphenylsulfate	Benzoate Metabolism	0.468799	0.0538755	0.150735	1
oxalate (ethanedioate)	Ascorbate and Aldarate Metabolism	0.0862362	0.0547046	0.152504	1
caffeine	Xanthine Metabolism	0.521677	0.0552343	0.153281	1
suberoylcarnitine (C8-DC)	Fatty Acid Metabolism(Acyl Carnitine)	0.440291	0.0555035	0.153281	1
valylleucine	Dipeptide	-0.199563	0.0555766	0.153281	1
andro steroid monosulfate (1)*	Steroid	0.168248	0.0559521	0.153667	1
tryptophan	Tryptophan Metabolism	-0.0726599	0.0561132	0.153667	1
glycerol	Glycerolipid Metabolism	0.131453	0.0565692	0.15437	1
guanosine	Purine Metabolism, Guanine containing	0.305993	0.0572668	0.155725	1
5alpha-pregnan-3beta,20beta-diol monosulfate (1)	Steroid	0.16091	0.057706	0.156371	1
1-palmitoyl-GPE (16:0)	Lysolipid	-0.0925927	0.0593028	0.160138	1
3-methyl-2-oxobutyrate	Leucine, Isoleucine and Valine Metabolism	0.447392	0.0619145	0.16661	1
3-methoxytyrosine	Phenylalanine and Tyrosine Metabolism	0.076537	0.0622194	0.166851	1
myristoleate (14:1n5)	Long Chain Fatty Acid	0.248797	0.0633041	0.169175	1
3,7-dimethylurate	Xanthine Metabolism	-0.220467	0.064344	0.170712	1
4-hydroxy-2-nonenal	Fatty Acid, Oxidized	-0.241002	0.0645318	0.170712	1
choline phosphate	Phospholipid Metabolism	-0.104132	0.0646016	0.170712	1
kynurenate	Tryptophan Metabolism	0.109458	0.0647603	0.170712	1
sphingomyelin (d18:2/16:0, d18:1/16:1)*	Sphingolipid Metabolism	0.0484514	0.0653209	0.171606	1
5-acetylamino-6-amino-3-methyluracil	Xanthine Metabolism	0.398483	0.0661005	0.173067	1
1-stearoyl-2-arachidonoyl-GPE (18:0/20:4)	Phospholipid Metabolism	-0.132869	0.0686341	0.179096	1
mannose	Fructose, Mannose and Galactose Metabolism	0.137479	0.0699328	0.181872	1
3-methoxycatechol sulfate (1)	Benzoate Metabolism	0.324008	0.0708248	0.183576	1
13-HODE + 9-HODE	Fatty Acid, Monohydroxy	-0.296631	0.071182	0.183887	1
cysteine-glutathione disulfide	Glutathione Metabolism	0.221024	0.0714308	0.183916	1
thioproline	Chemical	0.226367	0.0722624	0.185442	1
gluconate	Food Component/Plant	0.123458	0.0727989	0.186202	1
1-(1-enyl-stearoyl)-GPE (P-18:0)*	Lysoplasmalogen	-0.130352	0.0733037	0.186291	1
palmitate (16:0)	Long Chain Fatty Acid	0.115859	0.0733144	0.186291	1
10-heptadecenoate (17:1n7)	Long Chain Fatty Acid	0.190356	0.0739007	0.186454	1
choline	Phospholipid Metabolism	-0.111837	0.073938	0.186454	1
5alpha-pregnan-3beta,20alpha-diol monosulfate (2)	Steroid	0.155278	0.0741002	0.186454	1
3-indoxyl sulfate	Tryptophan Metabolism	0.154917	0.0754879	0.189331	1
4-acetamidobutanoate	Polyamine Metabolism	0.283904	0.0791299	0.197202	1
2-myristoylglycerol (14:0)	Monoacylglycerol	-0.235303	0.0791353	0.197202	1
N-acetylphenylalanine	Phenylalanine and Tyrosine Metabolism	-0.0897701	0.0797728	0.198154	1
arachidoylcarnitine (C20)*	Fatty Acid Metabolism(Acyl Carnitine)	-0.110942	0.0808128	0.199411	1
2-aminobutyrate	Methionine, Cysteine, SAM and Taurine Metabolism	-0.115732	0.0808725	0.199411	1
glutamine	Glutamate Metabolism	0.058353	0.0817794	0.199411	1
leucylalanine	Dipeptide	-0.208701	0.0819348	0.199411	1
1-methylurate	Xanthine Metabolism	0.364946	0.0819753	0.199411	1
10-undecenoate (11:1n1)	Medium Chain Fatty Acid	0.16775	0.082021	0.199411	1
1-linoleoyl-GPG (18:2)*	Lysolipid	-0.114057	0.0821428	0.199411	1
1-stearoyl-2-arachidonoyl-GPI (18:0/20:4)	Phospholipid Metabolism	-0.0960347	0.0823376	0.199411	1
1-palmitoyl-2-linoleoyl-GPC (16:0/18:2)	Phospholipid Metabolism	-0.0460535	0.0838658	0.20248	1
sphingomyelin (d18:2/14:0, d18:1/14:1)*	Sphingolipid Metabolism	-0.0852364	0.0846149	0.203308	1
hexanoylcarnitine (C6)	Fatty Acid Metabolism(Acyl Carnitine)	0.138091	0.0847335	0.203308	1
dodecanedioate	Fatty Acid, Dicarboxylate	0.222792	0.085253	0.203461	1
gamma-glutamylglycine	Gamma-glutamyl Amino Acid	-0.195981	0.0853223	0.203461	1
N-acetyl-aspartyl-glutamate (NAAG)	Glutamate Metabolism	0.134707	0.086985	0.206789	1
1-palmitoyl-2-oleoyl-GPI (16:0/18:1)*	Phospholipid Metabolism	-0.0991274	0.0888174	0.2105	1
alpha-hydroxyisocaproate	Leucine, Isoleucine and Valine Metabolism	0.099115	0.0896744	0.211883	1
N-acetylmethionine sulfoxide	Methionine, Cysteine, SAM and Taurine Metabolism	-0.241424	0.0902132	0.212508	1
isoursodeoxycholate	Secondary Bile Acid Metabolism	-0.290046	0.0905694	0.212701	1
1,7-dimethylurate	Xanthine Metabolism	0.352003	0.0916641	0.214621	1
1-(1-enyl-palmitoyl)-GPE (P-16:0)*	Lysoplasmalogen	-0.117063	0.0929986	0.21709	1
arachidate (20:0)	Long Chain Fatty Acid	0.0976618	0.0940784	0.218951	1
N-acetylglycine	Glycine, Serine and Threonine Metabolism	0.117327	0.0954134	0.221393	1
gamma-glutamylvaline	Gamma-glutamyl Amino Acid	-0.106272	0.0964342	0.223094	1
L-urobilin	Hemoglobin and Porphyrin Metabolism	0.442846	0.0971674	0.224121	1
decanoylcarnitine (C10)	Fatty Acid Metabolism(Acyl Carnitine)	0.194689	0.0975395	0.224312	1
6-hydroxyindole sulfate	Chemical	0.160103	0.101572	0.232259	1
N-acetylkynurenine (2)	Tryptophan Metabolism	0.219918	0.101661	0.232259	1
leucine	Leucine, Isoleucine and Valine Metabolism	-0.0748153	0.102177	0.232259	1
imidazole lactate	Histidine Metabolism	0.104751	0.102194	0.232259	1
trigonelline (N'-methylnicotinate)	Nicotinate and Nicotinamide Metabolism	0.275018	0.102657	0.232629	1
o-cresol sulfate	Phenylalanine and Tyrosine Metabolism	-0.151234	0.104321	0.235447	1
N-formylmethionine	Methionine, Cysteine, SAM and Taurine Metabolism	0.101404	0.104508	0.235447	1
butyrylcarnitine (C4)	Fatty Acid Metabolism (also BCAA Metabolism)	0.203865	0.106116	0.238376	1
2-hydroxyoctanoate	Fatty Acid, Monohydroxy	0.0956023	0.10751	0.240809	1
beta-citrylglutamate	Glutamate Metabolism	-0.125336	0.10992	0.245258	1
sphingomyelin (d18:2/23:0, d18:1/23:1, d17:1/24:1)*	Sphingolipid Metabolism	0.0635903	0.110129	0.245258	1
adenine	Purine Metabolism, Adenine containing	0.135946	0.110626	0.245659	1
1-pentadecanoylglycerol (15:0)	Monoacylglycerol	-0.143501	0.111852	0.247671	1
2-keto-3-deoxy-gluconate	Food Component/Plant	-0.129557	0.112327	0.248016	1
cytidine	Pyrimidine Metabolism, Cytidine containing	0.104491	0.116036	0.255003	1
caffeic acid sulfate	Xanthine Metabolism	0.355713	0.116238	0.255003	1
glycocholenate sulfate*	Secondary Bile Acid Metabolism	0.133006	0.116479	0.255003	1
docosapentaenoate (n3 DPA; 22:5n3)	Polyunsaturated Fatty Acid (n3 and n6)	0.119745	0.116891	0.255185	1
4-cholesten-3-one	Sterol	-0.0852338	0.118559	0.258099	1
myristoyl dihydrosphingomyelin (d18:0/14:0)*	Sphingolipid Metabolism	-0.0756129	0.119608	0.259652	1
palmitoyl ethanolamide	Endocannabinoid	0.0555387	0.121742	0.262888	1
serine	Glycine, Serine and Threonine Metabolism	-0.0497214	0.121777	0.262888	1
1-linoleoyl-GPC (18:2)	Lysolipid	-0.053703	0.122831	0.264428	1
1-palmitoyl-GPG (16:0)*	Lysolipid	-0.105486	0.125207	0.268797	1
guanidinosuccinate	Guanidino and Acetamido Metabolism	0.150822	0.126712	0.271276	1
dimethylglycine	Glycine, Serine and Threonine Metabolism	-0.0917196	0.128491	0.274326	1
7-methylxanthine	Xanthine Metabolism	-0.192915	0.12907	0.274805	1
laurate (12:0)	Medium Chain Fatty Acid	-0.169179	0.130246	0.276549	1
pro-hydroxy-pro	Urea cycle; Arginine and Proline Metabolism	-0.111702	0.131228	0.27734	1
arachidonoylcholine	Phospholipid Metabolism	-0.15352	0.131398	0.27734	1
palmitoyl-oleoyl-glycerol (16:0/18:1) [2]*	Diacylglycerol	-0.157094	0.131692	0.27734	1
glycine	Glycine, Serine and Threonine Metabolism	-0.0528156	0.132632	0.277701	1
palmitoleate (16:1n7)	Long Chain Fatty Acid	0.195377	0.133104	0.277701	1
sarcosine	Glycine, Serine and Threonine Metabolism	-0.0939531	0.133146	0.277701	1
chenodeoxycholate	Primary Bile Acid Metabolism	-0.218502	0.133408	0.277701	1
1-(1-enyl-palmitoyl)-2-linoleoyl-GPC (P-16:0/18:2)*	Plasmalogen	0.0603098	0.133776	0.277701	1
docosadienoate (22:2n6)	Polyunsaturated Fatty Acid (n3 and n6)	0.115441	0.134226	0.277701	1
1-margaroylglycerol (17:0)	Monoacylglycerol	-0.162046	0.134371	0.277701	1
propionylglycine	Fatty Acid Metabolism (also BCAA Metabolism)	0.13712	0.135013	0.278284	1
DSGEGDFXAEGGGVR*	Fibrinogen Cleavage Peptide	0.237935	0.136401	0.2804	1
3-methoxytyramine sulfate	Phenylalanine and Tyrosine Metabolism	0.144909	0.136894	0.28067	1
1-(1-enyl-palmitoyl)-2-arachidonoyl-GPC (P-16:0/20:4)*	Plasmalogen	-0.0680056	0.139424	0.285102	1
5-oxoproline	Glutathione Metabolism	-0.0781627	0.142501	0.290429	1
androstenediol (3beta,17beta) monosulfate (2)	Steroid	-0.122641	0.142857	0.290429	1
succinylcarnitine (C4-DC)	TCA Cycle	-0.102985	0.143153	0.290429	1
glycosyl ceramide (d18:1/23:1, d17:1/24:1)*	Ceramides	0.11521	0.143535	0.290443	1
chiro-inositol	Inositol Metabolism	0.399606	0.144126	0.290879	1
ursodeoxycholate	Secondary Bile Acid Metabolism	-0.289948	0.146546	0.294996	1
2-aminophenol sulfate	Chemical	0.213691	0.14753	0.295762	1
1-stearoyl-2-oleoyl-GPE (18:0/18:1)	Phospholipid Metabolism	-0.131336	0.14769	0.295762	1
N-palmitoylglycine	Fatty Acid Metabolism(Acyl Glycine)	0.065398	0.150076	0.299277	1
N-formylanthranilic acid	Tryptophan Metabolism	0.116294	0.150218	0.299277	1
gamma-glutamylmethionine	Gamma-glutamyl Amino Acid	-0.170171	0.150924	0.299912	1
thymol sulfate	Food Component/Plant	0.366528	0.151334	0.29996	1
trimethylamine N-oxide	Phospholipid Metabolism	-0.193922	0.156544	0.309495	1
carboxyibuprofen	Drug	-2.56164	0.157403	0.310401	1
2-linoleoylglycerol (18:2)	Monoacylglycerol	-0.122986	0.158207	0.311195	1
myristoylcarnitine (C14)	Fatty Acid Metabolism(Acyl Carnitine)	-0.134817	0.159821	0.312378	1
5-hydroxyhexanoate	Fatty Acid, Monohydroxy	-0.133438	0.160023	0.312378	1
7-methylguanine	Purine Metabolism, Guanine containing	0.0455337	0.160151	0.312378	1
1-stearoyl-2-linoleoyl-GPE (18:0/18:2)*	Phospholipid Metabolism	-0.125157	0.160497	0.312378	1
3-methylhistidine	Histidine Metabolism	-0.215483	0.160824	0.312378	1
1-(1-enyl-palmitoyl)-2-linoleoyl-GPE (P-16:0/18:2)*	Plasmalogen	-0.0860498	0.161525	0.312954	1
sphingomyelin (d18:2/21:0, d16:2/23:0)*	Sphingolipid Metabolism	0.0653328	0.162479	0.313309	1
4-hydroxyphenylacetate	Phenylalanine and Tyrosine Metabolism	0.180886	0.162908	0.313309	1
N-acetylcarnosine	Dipeptide Derivative	0.0807434	0.162921	0.313309	1
1-linoleoylglycerol (18:2)	Monoacylglycerol	-0.131527	0.164494	0.314808	1
linoleoyl ethanolamide	Endocannabinoid	0.122025	0.164686	0.314808	1
arabitol/xylitol	Pentose Metabolism	-0.0715978	0.164919	0.314808	1
S-allylcysteine	Food Component/Plant	-0.342582	0.16542	0.31499	1
spermidine	Polyamine Metabolism	-0.17106	0.166134	0.315573	1
3-methylglutarylcarnitine (2)	Leucine, Isoleucine and Valine Metabolism	0.141779	0.166914	0.31628	1
linoleoyl-docosahexaenoyl-glycerol (18:2/22:6) [2]*	Diacylglycerol	-0.226261	0.169136	0.318985	1
glycolithocholate sulfate*	Secondary Bile Acid Metabolism	0.225456	0.169165	0.318985	1
2'-O-methylcytidine	Pyrimidine Metabolism, Cytidine containing	0.179744	0.171617	0.322824	1
N-palmitoyl-sphinganine (d18:0/16:0)	Sphingolipid Metabolism	-0.0820857	0.173851	0.326233	1
isovalerylcarnitine (C5)	Leucine, Isoleucine and Valine Metabolism	-0.11783	0.174575	0.3268	1
orotate	Pyrimidine Metabolism, Orotate containing	-0.0911127	0.176342	0.329313	1
3-phenylpropionate (hydrocinnamate)	Phenylalanine and Tyrosine Metabolism	0.197954	0.178281	0.332135	1
2-palmitoylglycerol (16:0)	Monoacylglycerol	-0.168513	0.182884	0.339893	1
androsterone sulfate	Steroid	0.138558	0.184195	0.341509	1
deoxycholate	Secondary Bile Acid Metabolism	-0.206926	0.184913	0.342022	1
citraconate/glutaconate	TCA Cycle	0.14894	0.186919	0.34491	1
sphinganine-1-phosphate	Sphingolipid Metabolism	-0.0886042	0.187894	0.345233	1
isobutyrylglycine	Leucine, Isoleucine and Valine Metabolism	0.0789212	0.187985	0.345233	1
picolinate	Tryptophan Metabolism	0.127508	0.189307	0.346838	1
leucylglutamine*	Dipeptide	-0.188669	0.190017	0.347319	1
3-methyl catechol sulfate (1)	Benzoate Metabolism	0.274478	0.190592	0.347551	1
S-adenosylhomocysteine (SAH)	Methionine, Cysteine, SAM and Taurine Metabolism	0.0733085	0.191779	0.348893	1
docosahexaenoylcholine	Phospholipid Metabolism	-0.140385	0.193546	0.351283	1
1,2-dilinoleoyl-GPE (18:2/18:2)*	Phospholipid Metabolism	-0.136681	0.197398	0.356392	1
aspartate	Alanine and Aspartate Metabolism	-0.060686	0.197709	0.356392	1
cys-gly, oxidized	Glutathione Metabolism	0.102087	0.19774	0.356392	1
dopamine 3-O-sulfate	Phenylalanine and Tyrosine Metabolism	0.171356	0.199002	0.357835	1
pyridoxate	Vitamin B6 Metabolism	0.175255	0.200064	0.358911	1
4-vinylphenol sulfate	Benzoate Metabolism	0.156658	0.200969	0.359702	1
N6,N6,N6-trimethyllysine	Lysine Metabolism	-0.0991128	0.20253	0.361083	1
2-oxoarginine*	Urea cycle; Arginine and Proline Metabolism	0.207992	0.202673	0.361083	1
ferulic acid 4-sulfate	Food Component/Plant	0.234814	0.205558	0.365385	1
oleoylcarnitine (C18:1)	Fatty Acid Metabolism(Acyl Carnitine)	-0.0927582	0.207522	0.367612	1
carnitine	Carnitine Metabolism	-0.0529234	0.20776	0.367612	1
1-(1-enyl-oleoyl)-GPE (P-18:1)*	Lysoplasmalogen	-0.105069	0.208866	0.368727	1
glycochenodeoxycholate sulfate	Primary Bile Acid Metabolism	0.155096	0.211572	0.372002	1
1-stearoyl-2-oleoyl-GPI (18:0/18:1)*	Phospholipid Metabolism	-0.0794346	0.211681	0.372002	1
5-dodecenoate (12:1n7)	Medium Chain Fatty Acid	0.167901	0.214494	0.376092	1
sphinganine	Sphingolipid Metabolism	0.140068	0.215305	0.376663	1
dihomo-linoleate (20:2n6)	Polyunsaturated Fatty Acid (n3 and n6)	0.101806	0.215867	0.376795	1
4-methylbenzenesulfonate	Chemical	-0.376674	0.22029	0.383048	1
alanine	Alanine and Aspartate Metabolism	0.042392	0.220438	0.383048	1
N-acetylasparagine	Alanine and Aspartate Metabolism	0.0813731	0.221273	0.38364	1
1-palmitoyl-GPA (16:0)	Lysolipid	-0.133084	0.225451	0.38925	1
deoxycarnitine	Carnitine Metabolism	-0.0817728	0.225561	0.38925	1
adrenate (22:4n6)	Polyunsaturated Fatty Acid (n3 and n6)	0.100306	0.226016	0.38925	1
3b-hydroxy-5-cholenoic acid	Secondary Bile Acid Metabolism	0.125955	0.226823	0.389774	1
phosphate	Oxidative Phosphorylation	-0.0119461	0.228554	0.39072	1
p-cresol-glucuronide*	Phenylalanine and Tyrosine Metabolism	-0.235373	0.228682	0.39072	1
dehydroisoandrosterone sulfate (DHEA-S)	Steroid	0.0626421	0.229347	0.39072	1
N-behenoyl-sphingadienine (d18:2/22:0)*	Sphingolipid Metabolism	0.060858	0.229391	0.39072	1
cinnamoylglycine	Food Component/Plant	0.240402	0.231368	0.393225	1
androstenediol (3beta,17beta) monosulfate (1)	Steroid	-0.0891373	0.234104	0.397003	1
N-acetylmethionine	Methionine, Cysteine, SAM and Taurine Metabolism	-0.129659	0.23738	0.40168	1
1-palmitoyl-2-linoleoyl-GPE (16:0/18:2)	Phospholipid Metabolism	-0.102141	0.23947	0.404335	1
1,2-dipalmitoyl-GPE (16:0/16:0)*	Phospholipid Metabolism	-0.106132	0.241571	0.406388	1
3-(3-hydroxyphenyl)propionate sulfate	Phenylalanine and Tyrosine Metabolism	0.248367	0.241736	0.406388	1
stearate (18:0)	Long Chain Fatty Acid	0.0586532	0.242816	0.406681	1
linoleate (18:2n6)	Polyunsaturated Fatty Acid (n3 and n6)	0.0964737	0.242959	0.406681	1
indoleacetylglutamine	Tryptophan Metabolism	-0.155834	0.243527	0.406753	1
valylglutamine	Dipeptide	-0.200748	0.247406	0.411808	1
2-oleoylglycerol (18:1)	Monoacylglycerol	-0.186356	0.247616	0.411808	1
4-hydroxyhippurate	Benzoate Metabolism	0.121187	0.248623	0.412597	1
16a-hydroxy DHEA 3-sulfate	Steroid	0.112449	0.249214	0.412695	1
N-nervonoyl-hexadecasphingosine (d16:1/24:1)*	Sphingolipid Metabolism	0.0715024	0.250544	0.414011	1
octanoylcarnitine (C8)	Fatty Acid Metabolism(Acyl Carnitine)	0.125723	0.25186	0.415301	1
cysteinylglycine	Glutathione Metabolism	0.180679	0.253586	0.417259	1
2-acetamidophenol sulfate	Drug	0.286707	0.254341	0.417615	1
5-methylthioadenosine (MTA)	Polyamine Metabolism	-0.143473	0.255572	0.418119	1
methyl indole-3-acetate	Food Component/Plant	0.102472	0.255727	0.418119	1
1-linoleoyl-GPE (18:2)*	Lysolipid	-0.0846453	0.259043	0.42265	1
1-oleoylglycerol (18:1)	Monoacylglycerol	-0.12202	0.259996	0.423313	1
histidylalanine	Dipeptide	-0.1082	0.260828	0.423776	1
1-(1-enyl-palmitoyl)-2-oleoyl-GPE (P-16:0/18:1)*	Plasmalogen	-0.0547056	0.263829	0.427569	1
methionine	Methionine, Cysteine, SAM and Taurine Metabolism	-0.0877589	0.264265	0.427569	1
2-hydroxyacetaminophen sulfate*	Drug	-2.20425	0.265991	0.429465	1
linoleoyl-arachidonoyl-glycerol (18:2/20:4) [2]*	Diacylglycerol	-0.138402	0.267158	0.429869	1
S-methylmethionine	Methionine, Cysteine, SAM and Taurine Metabolism	-0.252204	0.267479	0.429869	1
1-stearoyl-GPS (18:0)*	Lysolipid	-0.13936	0.267906	0.429869	1
1-palmitoyl-2-arachidonoyl-GPE (16:0/20:4)*	Phospholipid Metabolism	-0.0839941	0.26898	0.430702	1
quinolinate	Nicotinate and Nicotinamide Metabolism	-0.0552736	0.270236	0.43182	1
4-imidazoleacetate	Histidine Metabolism	0.0824257	0.271529	0.432353	1
betaine	Glycine, Serine and Threonine Metabolism	-0.0403872	0.271685	0.432353	1
stearoylcholine*	Fatty Acid Metabolism (Acyl Choline)	-0.130638	0.27349	0.433045	1
N-acetyltyrosine	Phenylalanine and Tyrosine Metabolism	-0.0756621	0.273978	0.433045	1
5,6-dihydrothymine	Pyrimidine Metabolism, Thymine containing	0.0490926	0.274267	0.433045	1
propyl 4-hydroxybenzoate sulfate	Benzoate Metabolism	0.482624	0.274355	0.433045	1
pregnanolone/allopregnanolone sulfate	Steroid	0.127865	0.275935	0.434654	1
1-docosahexaenoylglycerol (22:6)	Monoacylglycerol	-0.17394	0.278948	0.438508	1
thyroxine	Phenylalanine and Tyrosine Metabolism	0.0362601	0.280751	0.44045	1
caproate (6:0)	Medium Chain Fatty Acid	-0.0826861	0.283882	0.444461	1
malonate	Fatty Acid Synthesis	0.100664	0.287037	0.448495	1
S-1-pyrroline-5-carboxylate	Glutamate Metabolism	-0.0670219	0.289803	0.451905	1
gamma-carboxyglutamate	Glutamate Metabolism	0.0476073	0.293761	0.457158	1
caprylate (8:0)	Medium Chain Fatty Acid	0.0859646	0.2991	0.464534	1
16-hydroxypalmitate	Fatty Acid, Monohydroxy	0.0732483	0.302288	0.468467	1
campesterol	Sterol	-0.0732088	0.302841	0.468467	1
methyl glucopyranoside (alpha + beta)	Food Component/Plant	0.130037	0.304422	0.469975	1
3-methylglutaconate	Leucine, Isoleucine and Valine Metabolism	0.0721126	0.307439	0.473688	1
2-hydroxydecanoate	Fatty Acid, Monohydroxy	0.091186	0.308164	0.473863	1
myo-inositol	Inositol Metabolism	0.0661741	0.309278	0.474635	1
epiandrosterone sulfate	Steroid	0.0922684	0.311431	0.476994	1
behenate (22:0)*	Long Chain Fatty Acid	-0.0628466	0.312062	0.477018	1
5alpha-pregnan-3(alpha or beta),20beta-diol disulfate	Steroid	0.134373	0.312972	0.477467	1
orotidine	Pyrimidine Metabolism, Orotate containing	0.0535421	0.314662	0.479102	1
myristate (14:0)	Long Chain Fatty Acid	0.0994062	0.31709	0.481852	1
phenylalanine	Phenylalanine and Tyrosine Metabolism	-0.0248832	0.317912	0.482156	1
ergothioneine	Food Component/Plant	-0.153869	0.323514	0.489566	1
N6-succinyladenosine	Purine Metabolism, Adenine containing	0.0859672	0.324061	0.489566	1
lanthionine	Chemical	-0.141128	0.327622	0.493937	1
alpha-CEHC glucuronide*	Tocopherol Metabolism	0.14935	0.328861	0.493937	1
xylose	Pentose Metabolism	-0.124646	0.329542	0.493937	1
ribitol	Pentose Metabolism	-0.0495094	0.329657	0.493937	1
tryptophan betaine	Tryptophan Metabolism	-0.200843	0.330141	0.493937	1
S-methylcysteine sulfoxide	Methionine, Cysteine, SAM and Taurine Metabolism	-0.102223	0.332189	0.496044	1
1-linoleoyl-GPI (18:2)*	Lysolipid	-0.0619212	0.33357	0.497148	1
1,2,3-benzenetriol sulfate (2)	Chemical	0.253014	0.334444	0.497493	1
N-acetylneuraminate	Aminosugar Metabolism	-0.0704284	0.337033	0.500384	1
propionylcarnitine (C3)	Fatty Acid Metabolism (also BCAA Metabolism)	-0.078524	0.340553	0.504644	1
hypotaurine	Methionine, Cysteine, SAM and Taurine Metabolism	0.0755871	0.341384	0.504909	1
1-arachidonoyl-GPE (20:4n6)*	Lysolipid	-0.0479004	0.352511	0.520373	1
5-hydroxymethyl-2-furoic acid	Phenylalanine and Tyrosine Metabolism	0.18785	0.35469	0.522594	1
testosterone sulfate	Steroid	-0.208763	0.356436	0.52417	1
7-ketodeoxycholate	Secondary Bile Acid Metabolism	-0.163229	0.358998	0.526939	1
glycochenodeoxycholate glucuronide (1)	Primary Bile Acid Metabolism	-0.126383	0.364434	0.533907	1
lactate	Glycolysis, Gluconeogenesis, and Pyruvate Metabolism	-0.0535959	0.366071	0.535292	1
sulfate*	Chemical	-0.0316866	0.367205	0.535939	1
tricosanoyl sphingomyelin (d18:1/23:0)*	Sphingolipid Metabolism	0.0365203	0.368066	0.536187	1
1-linoleoyl-2-arachidonoyl-GPC (18:2/20:4n6)*	Phospholipid Metabolism	-0.0520285	0.375224	0.545588	1
perfluorooctanesulfonic acid (PFOS)	Chemical	0.0799858	0.377968	0.547587	1
taurine	Methionine, Cysteine, SAM and Taurine Metabolism	-0.0432425	0.378012	0.547587	1
glycohyocholate	Secondary Bile Acid Metabolism	0.122459	0.379559	0.548795	1
oleoyl-oleoyl-glycerol (18:1/18:1) [2]*	Diacylglycerol	-0.0863335	0.380262	0.548795	1
laurylcarnitine (C12)	Fatty Acid Metabolism(Acyl Carnitine)	0.0948621	0.381061	0.548926	1
2-arachidonoylglycerol (20:4)	Monoacylglycerol	0.093809	0.391113	0.560235	1
sphingomyelin (d18:1/15:0, d16:1/17:0)*	Sphingolipid Metabolism	0.0327177	0.391349	0.560235	1
7-methylurate	Xanthine Metabolism	0.168006	0.391501	0.560235	1
3-ureidopropionate	Pyrimidine Metabolism, Uracil containing	0.0551241	0.391803	0.560235	1
4-acetamidophenol	Drug	1.51027	0.394812	0.563498	1
dihydroferulic acid	Food Component/Plant	0.146668	0.399952	0.569785	1
glycolithocholate	Secondary Bile Acid Metabolism	0.17707	0.40396	0.573572	1
cholate	Primary Bile Acid Metabolism	-0.225248	0.404091	0.573572	1
2-hydroxybutyrate/2-hydroxyisobutyrate	Methionine, Cysteine, SAM and Taurine Metabolism	0.0621343	0.40677	0.576319	1
1-stearoyl-GPI (18:0)	Lysolipid	-0.0624401	0.408609	0.576974	1
caprate (10:0)	Medium Chain Fatty Acid	0.066439	0.408721	0.576974	1
N-palmitoyltaurine	Endocannabinoid	0.0783035	0.410209	0.578022	1
sphingosine	Sphingolipid Metabolism	0.09222	0.412684	0.580454	1
1-lignoceroyl-GPC (24:0)	Lysolipid	-0.0464362	0.414869	0.582471	1
1-palmitoleoyl-2-linoleoyl-GPC (16:1/18:2)*	Phospholipid Metabolism	-0.0530437	0.416092	0.58313	1
arachidonate (20:4n6)	Polyunsaturated Fatty Acid (n3 and n6)	-0.0511206	0.421283	0.588063	1
stearoyl sphingomyelin (d18:1/18:0)	Sphingolipid Metabolism	0.0273183	0.422055	0.588063	1
glycodeoxycholate sulfate	Secondary Bile Acid Metabolism	0.119841	0.422613	0.588063	1
2-hydroxyhippurate (salicylurate)	Benzoate Metabolism	0.175209	0.422646	0.588063	1
1-stearoyl-GPG (18:0)	Lysolipid	-0.0762136	0.428288	0.594844	1
3-methylxanthine	Xanthine Metabolism	-0.104535	0.436151	0.604682	1
pyroglutamine*	Glutamate Metabolism	0.0664763	0.439741	0.60857	1
5alpha-androstan-3alpha,17beta-diol monosulfate (2)	Steroid	-0.112221	0.444055	0.613445	1
3-methyl-2-oxovalerate	Leucine, Isoleucine and Valine Metabolism	0.0881854	0.447989	0.617013	1
galactonate	Fructose, Mannose and Galactose Metabolism	0.107075	0.44823	0.617013	1
homostachydrine*	Food Component/Plant	0.0691056	0.455066	0.624546	1
tauroursodeoxycholate	Secondary Bile Acid Metabolism	0.138353	0.455314	0.624546	1
tiglylcarnitine (C5:1-DC)	Leucine, Isoleucine and Valine Metabolism	-0.056145	0.460564	0.630631	1
HWESASXX*	Polypeptide	-0.0713302	0.462899	0.63271	1
2-hydroxyphenylacetate	Phenylalanine and Tyrosine Metabolism	0.05563	0.46615	0.636032	1
dimethyl sulfone	Chemical	0.120676	0.469961	0.640106	1
ceramide (d18:1/17:0, d17:1/18:0)*	Ceramides	0.0423114	0.472468	0.642391	1
glycochenodeoxycholate	Primary Bile Acid Metabolism	-0.0975892	0.47351	0.64268	1
cystathionine	Methionine, Cysteine, SAM and Taurine Metabolism	-0.0924469	0.476235	0.645248	1
1,2-dilinoleoyl-GPC (18:2/18:2)	Phospholipid Metabolism	-0.0395402	0.480987	0.650427	1
pyruvate	Glycolysis, Gluconeogenesis, and Pyruvate Metabolism	-0.18643	0.481736	0.650427	1
1-oleoyl-GPC (18:1)	Lysolipid	0.0215063	0.487619	0.656229	1
eicosapentaenoate (EPA; 20:5n3)	Polyunsaturated Fatty Acid (n3 and n6)	0.0803848	0.488119	0.656229	1
N-acetylglutamine	Glutamate Metabolism	0.0515131	0.488769	0.656229	1
indolelactate	Tryptophan Metabolism	0.035952	0.490299	0.656229	1
sphingomyelin (d18:1/22:2, d18:2/22:1, d16:1/24:2)*	Sphingolipid Metabolism	0.0286077	0.490421	0.656229	1
4-allylphenol sulfate	Food Component/Plant	0.120405	0.491394	0.656229	1
5alpha-androstan-3beta,17beta-diol monosulfate (2)	Steroid	-0.0761854	0.49196	0.656229	1
sedoheptulose	Pentose Metabolism	0.0771875	0.494859	0.657783	1
4-methylcatechol sulfate	Benzoate Metabolism	-0.119598	0.495075	0.657783	1
saccharin	Food Component/Plant	0.4138	0.495671	0.657783	1
sphingomyelin (d18:2/24:2)*	Sphingolipid Metabolism	0.0268199	0.499848	0.661238	1
5alpha-androstan-3beta,17alpha-diol disulfate	Steroid	0.0955003	0.499982	0.661238	1
3-carboxy-4-methyl-5-propyl-2-furanpropanoate (CMPF)	Fatty Acid, Dicarboxylate	-0.113841	0.501571	0.661726	1
sphingomyelin (d18:1/20:2, d18:2/20:1, d16:1/22:2)*	Sphingolipid Metabolism	0.0390487	0.502058	0.661726	1
tartarate	Food Component/Plant	-0.159693	0.507684	0.666775	1
1-palmitoyl-GPI (16:0)	Lysolipid	-0.049318	0.508306	0.666775	1
theobromine	Xanthine Metabolism	-0.105922	0.50847	0.666775	1
7-alpha-hydroxy-3-oxo-4-cholestenoate (7-Hoca)	Sterol	0.0314201	0.510744	0.66709	1
sphingomyelin (d18:1/18:1, d18:2/18:0)	Sphingolipid Metabolism	0.0185952	0.511258	0.66709	1
phenylacetylglutamate	Acetylated Peptides	0.0853601	0.511505	0.66709	1
ceramide (d18:1/20:0, d16:1/22:0, d20:1/18:0)*	Ceramides	0.0299764	0.512153	0.66709	1
N-stearoyl-sphingosine (d18:1/18:0)*	Sphingolipid Metabolism	0.0324315	0.514697	0.668259	1
N-palmitoyl-sphingosine (d18:1/16:0)	Sphingolipid Metabolism	0.0236879	0.514775	0.668259	1
1-arachidonylglycerol (20:4)	Monoacylglycerol	0.0527404	0.515674	0.668306	1
threonate	Ascorbate and Aldarate Metabolism	-0.0416288	0.517914	0.67003	1
dihomo-linolenoyl-choline	Phospholipid Metabolism	-0.0729307	0.518733	0.67003	1
isobutyrylcarnitine (C4)	Leucine, Isoleucine and Valine Metabolism	0.060833	0.522716	0.674051	1
alpha-ketoglutarate	TCA Cycle	-0.108349	0.523685	0.674179	1
2-hydroxystearate	Fatty Acid, Monohydroxy	0.0221504	0.526673	0.676902	1
N-formylphenylalanine	Phenylalanine and Tyrosine Metabolism	0.0522817	0.528998	0.678765	1
2,3-dihydroxyisovalerate	Food Component/Plant	-0.125497	0.530533	0.679609	1
1-methylimidazoleacetate	Histidine Metabolism	0.0586177	0.531728	0.680015	1
taurodeoxycholate	Secondary Bile Acid Metabolism	0.108784	0.533668	0.681371	1
hydantoin-5-propionic acid	Histidine Metabolism	-0.0759563	0.536071	0.683315	1
N-acetyltaurine	Methionine, Cysteine, SAM and Taurine Metabolism	0.0368359	0.537363	0.683836	1
sphingomyelin (d18:1/22:1, d18:2/22:0, d16:1/24:1)*	Sphingolipid Metabolism	0.0156773	0.540265	0.686402	1
anthranilate	Tryptophan Metabolism	-0.0592855	0.544368	0.690483	1
bilirubin (E,E)*	Hemoglobin and Porphyrin Metabolism	0.130595	0.547526	0.693354	1
docosahexaenoate (DHA; 22:6n3)	Polyunsaturated Fatty Acid (n3 and n6)	0.0435621	0.550284	0.69571	1
maltose	Glycogen Metabolism	-0.0790187	0.552534	0.697416	1
4-methyl-2-oxopentanoate	Leucine, Isoleucine and Valine Metabolism	0.0988885	0.555955	0.700593	1
1-dihomo-linolenylglycerol (20:3)	Monoacylglycerol	-0.0529491	0.560784	0.705531	1
gamma-CEHC	Tocopherol Metabolism	-0.0787718	0.562443	0.706472	1
xanthurenate	Tryptophan Metabolism	0.0569758	0.564563	0.707988	1
stearidonate (18:4n3)	Polyunsaturated Fatty Acid (n3 and n6)	0.0800682	0.568546	0.71183	1
N-acetylglucosamine/N-acetylgalactosamine	Aminosugar Metabolism	0.0302891	0.571477	0.714346	1
N2-acetyllysine	Lysine Metabolism	0.0562387	0.57509	0.715573	1
N-acetylisoleucine	Leucine, Isoleucine and Valine Metabolism	-0.045937	0.575531	0.715573	1
9,10-DiHOME	Fatty Acid, Dihydroxy	-0.057602	0.57569	0.715573	1
quinine	Drug	2.19895	0.576152	0.715573	1
gamma-glutamylglutamine	Gamma-glutamyl Amino Acid	-0.0657368	0.581187	0.720416	1
taurocholate	Primary Bile Acid Metabolism	0.100155	0.582598	0.720416	1
4-acetylphenol sulfate	Drug	0.0739523	0.582839	0.720416	1
fumarate	TCA Cycle	-0.0451066	0.586892	0.724269	1
palmitoylcholine	Fatty Acid Metabolism (Acyl Choline)	-0.0541859	0.589339	0.726133	1
4-acetamidophenylglucuronide	Drug	-1.47135	0.591983	0.727986	1
corticosterone	Steroid	-0.105868	0.592721	0.727986	1
docosatrienoate (22:3n6)*	Polyunsaturated Fatty Acid (n3 and n6)	0.122647	0.59451	0.728245	1
cysteine	Methionine, Cysteine, SAM and Taurine Metabolism	0.0536834	0.595009	0.728245	1
phenol sulfate	Phenylalanine and Tyrosine Metabolism	-0.0535177	0.596042	0.728245	1
2-piperidinone	Food Component/Plant	-0.0582195	0.59722	0.728245	1
sphingomyelin (d18:1/17:0, d17:1/18:0, d19:1/16:0)	Sphingolipid Metabolism	-0.0196952	0.597631	0.728245	1
diclofenac	Drug	-0.500399	0.605027	0.7361	1
12,13-DiHOME	Fatty Acid, Dihydroxy	-0.0504863	0.610369	0.740914	1
glycerophosphoinositol*	Phospholipid Metabolism	0.0531195	0.612198	0.740914	1
N1-methylinosine	Purine Metabolism, (Hypo)Xanthine/Inosine containing	-0.0248713	0.613297	0.740914	1
alpha-CEHC sulfate	Tocopherol Metabolism	-0.0682774	0.614495	0.740914	1
N-acetyl-1-methylhistidine*	Histidine Metabolism	0.0583839	0.615321	0.740914	1
glycylvaline	Dipeptide	0.101981	0.616069	0.740914	1
1-oleoyl-2-linoleoyl-GPE (18:1/18:2)*	Phospholipid Metabolism	-0.0513841	0.616333	0.740914	1
oleoyl-oleoyl-glycerol (18:1/18:1) [1]*	Diacylglycerol	0.0519763	0.617345	0.740914	1
serotonin	Tryptophan Metabolism	0.0467919	0.617588	0.740914	1
taurochenodeoxycholate	Primary Bile Acid Metabolism	0.0848665	0.622918	0.745313	1
S-methylcysteine	Methionine, Cysteine, SAM and Taurine Metabolism	0.036536	0.624106	0.745313	1
uridine	Pyrimidine Metabolism, Uracil containing	0.0205106	0.62414	0.745313	1
1-oleoyl-GPE (18:1)	Lysolipid	0.0359538	0.62532	0.745574	1
N-acetylleucine	Leucine, Isoleucine and Valine Metabolism	-0.0322188	0.626808	0.7462	1
linoleoylcholine*	Fatty Acid Metabolism (Acyl Choline)	-0.0505686	0.629938	0.748776	1
citrulline	Urea cycle; Arginine and Proline Metabolism	-0.0170947	0.632135	0.750237	1
indole-3-carboxylic acid	Tryptophan Metabolism	0.0340665	0.634239	0.751583	1
sphingomyelin (d18:1/19:0, d19:1/18:0)*	Sphingolipid Metabolism	0.0203195	0.643689	0.761617	1
2-aminooctanoate	Fatty Acid, Amino	0.0346903	0.645096	0.762118	1
N-acetylputrescine	Polyamine Metabolism	0.0222205	0.649473	0.765171	1
pantothenate	Pantothenate and CoA Metabolism	0.0271801	0.650502	0.765171	1
salicylate	Drug	0.0900024	0.650643	0.765171	1
1-palmitoyl-2-oleoyl-GPC (16:0/18:1)	Phospholipid Metabolism	-0.0136398	0.653832	0.767758	1
2-hydroxyadipate	Fatty Acid, Dicarboxylate	0.0332975	0.657158	0.770495	1
cystine	Methionine, Cysteine, SAM and Taurine Metabolism	0.0476695	0.659687	0.771838	1
N-methylproline	Urea cycle; Arginine and Proline Metabolism	0.0947299	0.660295	0.771838	1
N-delta-acetylornithine	Urea cycle; Arginine and Proline Metabolism	0.0387146	0.667239	0.77878	1
glycodeoxycholate	Secondary Bile Acid Metabolism	-0.0724049	0.668876	0.779517	1
gulonate*	Ascorbate and Aldarate Metabolism	0.0655547	0.670048	0.779711	1
p-cresol sulfate	Phenylalanine and Tyrosine Metabolism	-0.0553992	0.679493	0.789516	1
1-linoleoyl-GPA (18:2)*	Lysolipid	-0.042637	0.681885	0.791109	1
5alpha-androstan-3beta,17beta-diol disulfate	Steroid	0.0448134	0.684391	0.79283	1
O-acetylhomoserine	Glycine, Serine and Threonine Metabolism	0.035197	0.687259	0.794963	1
lactose	Disaccharides and Oligosaccharides	0.0516044	0.692008	0.798528	1
sphingomyelin (d18:1/14:0, d16:1/16:0)*	Sphingolipid Metabolism	-0.0147939	0.692401	0.798528	1
1,2-dipalmitoyl-GPC (16:0/16:0)	Phospholipid Metabolism	-0.0116514	0.697596	0.803324	1
cholesterol	Sterol	-0.0168375	0.700489	0.805459	1
1-arachidonoyl-GPI (20:4)*	Lysolipid	-0.0233553	0.701946	0.805938	1
daidzein sulfate (2)	Food Component/Plant	-0.495913	0.703564	0.806601	1
4-hydroxyphenylacetylglutamine	Acetylated Peptides	-0.0336896	0.714349	0.817756	1
ibuprofen	Drug	-0.220761	0.716309	0.818651	1
1-(1-enyl-palmitoyl)-GPC (P-16:0)*	Lysoplasmalogen	0.0217321	0.717244	0.818651	1
xanthine	Purine Metabolism, (Hypo)Xanthine/Inosine containing	-0.0154368	0.735783	0.838576	1
phenylacetate	Phenylalanine and Tyrosine Metabolism	0.0422382	0.739821	0.841504	1
N-acetylhistidine	Histidine Metabolism	0.0175329	0.740524	0.841504	1
dihydroorotate	Pyrimidine Metabolism, Orotate containing	0.0401173	0.745816	0.846277	1
adrenoylcarnitine (C22:4)*	Fatty Acid Metabolism(Acyl Carnitine)	-0.0333791	0.748376	0.84794	1
1-oleoyl-GPI (18:1)*	Lysolipid	0.0231503	0.750942	0.849606	1
5-acetylamino-6-formylamino-3-methyluracil	Xanthine Metabolism	0.0444341	0.752219	0.84981	1
sphingomyelin (d17:2/16:0, d18:2/15:0)*	Sphingolipid Metabolism	0.0151183	0.758502	0.8515	1
5-bromotryptophan	Phenylalanine and Tyrosine Metabolism	-0.0161354	0.759071	0.8515	1
cerotoylcarnitine (C26)*	Fatty Acid Metabolism(Acyl Carnitine)	-0.0191263	0.759153	0.8515	1
docosahexaenoylcarnitine (C22:6)*	Fatty Acid Metabolism(Acyl Carnitine)	-0.0235567	0.759361	0.8515	1
5-(galactosylhydroxy)-L-lysine	Lysine Metabolism	0.0172874	0.760133	0.8515	1
2-methylbutyrylcarnitine (C5)	Leucine, Isoleucine and Valine Metabolism	-0.0215362	0.760307	0.8515	1
5alpha-androstan-3alpha,17beta-diol disulfate	Steroid	-0.0424718	0.768822	0.859794	1
N-acetylcitrulline	Urea cycle; Arginine and Proline Metabolism	-0.0373217	0.771444	0.861483	1
eugenol sulfate	Food Component/Plant	0.0586499	0.779307	0.868917	1
17alpha-hydroxypregnenolone 3-sulfate	Steroid	-0.033485	0.780343	0.868917	1
phenylacetylcarnitine	Acetylated Peptides	-0.0417632	0.781559	0.869022	1
eicosenoylcarnitine (C20:1)*	Fatty Acid Metabolism(Acyl Carnitine)	-0.0195752	0.784178	0.870685	1
retinol (Vitamin A)	Vitamin A Metabolism	0.0191714	0.786356	0.871854	1
N-acetylglutamate	Glutamate Metabolism	-0.0161303	0.789212	0.873771	1
ximenoylcarnitine (C26:1)*	Fatty Acid Metabolism(Acyl Carnitine)	-0.0160592	0.793381	0.877134	1
docosapentaenoate (n6 DPA; 22:5n6)	Polyunsaturated Fatty Acid (n3 and n6)	-0.0194168	0.797997	0.880979	1
linolenate [alpha or gamma; (18:3n3 or 6)]	Polyunsaturated Fatty Acid (n3 and n6)	0.0284229	0.799339	0.881206	1
1-methylnicotinamide	Nicotinate and Nicotinamide Metabolism	-0.03009	0.802093	0.882985	1
sphingomyelin (d18:2/23:1)*	Sphingolipid Metabolism	0.0110064	0.804304	0.884164	1
erythritol	Food Component/Plant	0.0189626	0.807596	0.886525	1
phenylacetylglutamine	Acetylated Peptides	-0.0261685	0.813371	0.891602	1
uracil	Pyrimidine Metabolism, Uracil containing	-0.019606	0.816634	0.893914	1
5alpha-androstan-3alpha,17beta-diol monosulfate (1)	Steroid	-0.0289824	0.819844	0.896162	1
N1-Methyl-2-pyridone-5-carboxamide	Nicotinate and Nicotinamide Metabolism	-0.0186657	0.82596	0.901576	1
1-oleoyl-GPA (18:1)	Lysolipid	-0.0292753	0.827489	0.901975	1
isoleucylglycine	Dipeptide	0.0236934	0.835186	0.909086	1
arginine	Urea cycle; Arginine and Proline Metabolism	-0.00901025	0.839028	0.911101	1
indoleacetate	Tryptophan Metabolism	0.017726	0.839388	0.911101	1
behenoylcarnitine (C22)*	Fatty Acid Metabolism(Acyl Carnitine)	-0.0330672	0.841745	0.912381	1
hyocholate	Secondary Bile Acid Metabolism	-0.0226644	0.843936	0.913478	1
3-hydroxy-3-methylglutarate	Mevalonate Metabolism	0.0130432	0.845126	0.913491	1
cotinine	Tobacco Metabolite	0.100381	0.849427	0.916723	1
dihomo-linolenate (20:3n3 or n6)	Polyunsaturated Fatty Acid (n3 and n6)	-0.0126758	0.851861	0.916723	1
pipecolate	Lysine Metabolism	0.0154972	0.853113	0.916723	1
N6-carboxymethyllysine	Advanced Glycation End-product	-0.0172084	0.8538	0.916723	1
imidazole propionate	Histidine Metabolism	0.0165352	0.854031	0.916723	1
N-acetyl-3-methylhistidine*	Histidine Metabolism	-0.027688	0.861302	0.922425	1
urate	Purine Metabolism, (Hypo)Xanthine/Inosine containing	0.00568675	0.861724	0.922425	1
N-acetylserine	Glycine, Serine and Threonine Metabolism	0.00648777	0.867187	0.925228	1
N-acetylproline	Urea cycle; Arginine and Proline Metabolism	0.0156763	0.867688	0.925228	1
palmitoyl dihydrosphingomyelin (d18:0/16:0)*	Sphingolipid Metabolism	0.00562771	0.867923	0.925228	1
vanillic alcohol sulfate	Phenylalanine and Tyrosine Metabolism	-0.048418	0.873303	0.929684	1
sphingomyelin (d18:1/21:0, d17:1/22:0, d16:1/23:0)*	Sphingolipid Metabolism	-0.00798321	0.875413	0.930652	1
N-acetylarginine	Urea cycle; Arginine and Proline Metabolism	0.0104689	0.881544	0.93551	1
1-palmitoleoyl-GPA (16:1)*	Lysolipid	-0.0254519	0.882397	0.93551	1
behenoyl sphingomyelin (d18:1/22:0)*	Sphingolipid Metabolism	0.00441252	0.887483	0.939617	1
equol sulfate	Food Component/Plant	0.446563	0.889353	0.940311	1
isovalerylglycine	Leucine, Isoleucine and Valine Metabolism	-0.0085251	0.895576	0.944465	1
cis-urocanate	Histidine Metabolism	0.013071	0.895758	0.944465	1
2-methoxyresorcinol sulfate	Chemical	-0.0374635	0.898197	0.944465	1
guanidinoacetate	Creatine Metabolism	-0.00629571	0.898229	0.944465	1
gamma-tocopherol/beta-tocopherol	Tocopherol Metabolism	-0.0327441	0.899374	0.944465	1
N-acetylvaline	Leucine, Isoleucine and Valine Metabolism	0.00462887	0.907682	0.951899	1
malate	TCA Cycle	-0.0098011	0.909505	0.95204	1
3beta,7alpha-dihydroxy-5-cholestenoate	Sterol	-0.00666268	0.910273	0.95204	1
4-ethylphenylsulfate	Benzoate Metabolism	-0.0188584	0.913814	0.954455	1
proline	Urea cycle; Arginine and Proline Metabolism	-0.0045638	0.916679	0.956159	1
beta-hydroxyisovalerate	Leucine, Isoleucine and Valine Metabolism	-0.00845429	0.921534	0.956393	1
N-acetylalanine	Alanine and Aspartate Metabolism	0.00315676	0.92233	0.956393	1
1-palmitoyl-2-oleoyl-GPE (16:0/18:1)	Phospholipid Metabolism	-0.00782687	0.922553	0.956393	1
azelate (nonanedioate)	Fatty Acid, Dicarboxylate	0.0081853	0.92275	0.956393	1
palmitoleoylcarnitine (C16:1)*	Fatty Acid Metabolism(Acyl Carnitine)	-0.00980927	0.923074	0.956393	1
kynurenine	Tryptophan Metabolism	0.00327288	0.927278	0.959466	1
suberate (octanedioate)	Fatty Acid, Dicarboxylate	-0.00762712	0.933881	0.96501	1
stachydrine	Food Component/Plant	-0.0169259	0.936007	0.96592	1
sphingomyelin (d18:1/20:0, d16:1/22:0)*	Sphingolipid Metabolism	0.0022025	0.940243	0.968736	1
acesulfame	Food Component/Plant	0.036151	0.941237	0.968736	1
benzoate	Benzoate Metabolism	0.00365852	0.944361	0.970662	1
6-oxopiperidine-2-carboxylate	Lysine Metabolism	0.00528604	0.946028	0.971089	1
ferulylglycine (2)	Food Component/Plant	-0.0185863	0.951625	0.974671	1
N1-Methyl-4-pyridone-3-carboxamide	Nicotinate and Nicotinamide Metabolism	0.00513637	0.952033	0.974671	1
cis-4-decenoylcarnitine (C10:1)	Fatty Acid Metabolism(Acyl Carnitine)	0.00559746	0.95397	0.975365	1
creatinine	Creatine Metabolism	-0.00124272	0.959717	0.979948	1
dimethylarginine (SDMA + ADMA)	Urea cycle; Arginine and Proline Metabolism	0.00149392	0.961659	0.980584	1
nicotinamide	Nicotinate and Nicotinamide Metabolism	0.00482244	0.96287	0.980584	1
oleoylcholine	Fatty Acid Metabolism (Acyl Choline)	-0.00370155	0.971155	0.987384	1
docosatrienoate (22:3n3)	Polyunsaturated Fatty Acid (n3 and n6)	-0.00427075	0.973318	0.987384	1
tyramine O-sulfate	Phenylalanine and Tyrosine Metabolism	-0.00701353	0.973805	0.987384	1
phenylalanylglycine	Dipeptide	-0.00319688	0.974793	0.987384	1
urea	Urea cycle; Arginine and Proline Metabolism	0.00119631	0.975917	0.987384	1
1-arachidonoyl-GPA (20:4)	Lysolipid	0.0022791	0.979311	0.98873	1
2-aminoheptanoate	Fatty Acid, Amino	0.00148898	0.9798	0.98873	1
glutarate (pentanedioate)	Lysine Metabolism	-0.00192106	0.981485	0.989033	1
threonylphenylalanine	Dipeptide	0.00267732	0.982652	0.989033	1
gamma-glutamylalanine	Gamma-glutamyl Amino Acid	0.00286385	0.984974	0.990084	1
glycocholate	Primary Bile Acid Metabolism	0.0026688	0.986251	0.990084	1
lignoceroyl sphingomyelin (d18:1/24:0)	Sphingolipid Metabolism	0.00051663	0.988975	0.991534	1
N-acetyl-beta-alanine	Pyrimidine Metabolism, Uracil containing	0.000606805	0.990445	0.991724	1
androstenediol (3beta,17beta) disulfate (1)	Steroid	0.000246445	0.997946	0.997946	1

## Sheet: Table S4
Table S4. Pearson’s Correlations between various sex steroid metabolites. Significant p values are highlighted (*<0.05, **<0.01, ***<0.001).
[truncated: 52 more rows]

## Sheet: Table S5
Table S5. Metabolites differentiating between moderate and high power athletes (p≤0.05).
Metabolite	Sub-pathway	Fold Change	Nominal	FDR	Bonferroni
			p value	p value	p value
1-palmitoyl-2-palmitoleoyl-GPC (16:0/16:1)*	Phospholipid Metabolism	0.577623	7.61e-14	5.92e-11	5.92e-11
1-palmitoyl-2-oleoyl-GPI (16:0/18:1)*	Phospholipid Metabolism	0.42177	1.42e-10	5.52e-08	1.1e-07
imidazole lactate	Histidine Metabolism	0.447699	2.41e-09	6.26e-07	1.88e-06
[truncated: 232 more rows]

## Sheet: Table S6
Table S6. Metabolites differentiating between moderate and high power athletes (p≤0.05) in males only.
[truncated: 138 more rows]

[truncated: 2 more sheets: Table S7, Table S8]
